# Supplementary material for: Differential expression of IDA (INFLORESCENCE DEFICIENT IN ABSCISSION)-like genes in Nicotiana benthamiana during corolla abscission, stem growth and water stress
Source: BMC Plant Biol. 2020 Jan 20;20:34. doi: 10.1186/s12870-020-2250-8 (PMC6971993; doi:10.1186/s12870-020-2250-8)
Supplement: Supplementary file 5 — Additional file 5: Gene expression raw and final processed data.xlsx. [file 12870_2020_2250_MOESM5_ESM.xlsx]

## Sheet: Relative gene expression
Log2 fold change of IDA-like and HAE-like families in different organs and tissues at different developmental stages in wild type plants (Figure 3). Propagated standard deviation is shown next to each tissue column
	AB		N		In		Co		S+S		R		YL		ML		An2		An4		Fr2		Fr4		1		2		4		5
NbenIDA1A	0	0.1	5.59	0.06	0.53	0.13	1.23	0.12	2.26	0.46	2.74	0.41	0	0.423373	0.86	0.22	0	0.13048	2.59	0.13	0	0.0823273	-0.48	0.11	0	0.311609	6.93	0.13	11.71	0.23	13.12	0.12
NbenIDA1B	0	0.34	6.56	0.11	6.36	0.04	0.97	0.36	2.25	0.07	3.2	0.33	0	0.443221	0.58	0.25	0	0.12052	1.75	0.14	0	0.175436	0.24	0.12	0	0.114018	1.37	0.05	2.25	0.1	3.97	0.08
NbenIDA2A	1.1	0.42	7.76	0.26	8	0.82	0.2	0.11	0	0.04	2.45	0.31	0	1.11128	-0.28	0.32	0	0.0111803	2.92	1.86	0	0.234047	-0.64	0.33	0	0.42107	9.26	0.13	1.63	0.04	2.1	0.11
NbenIDA2B	1.99	0.29	10.03	0.12	8.77	0.05	0	0.11	1.12	0.24	2.8	0.31	0	0.0880025	-2.25	0.4	0	0.950066	1.7	0.12	0	0.0433333	0.49	0.12	0	0.331361	10.11	0.08	1.73	0.21	2.79	0.14
NbenIDA3A	1.49	0.1	7.3	0.23	7.47	0.27	0	0.08	0.31	0.01	1.92	0.2	0	0.329411	2.51	0.18	0	0.14433	1.99	0.24	0	0.197328	-1.36	0.14	0	0.123693	0.22	0.15	-0.71	0.12	0.25	0.05
NbenIDA3B	1.02	0.05	6.88	0.14	7.45	0.09	0.11	0.12	0	0.22	2.48	0.06	0	0.0829672	-0.13	0.14	0	0.288398	0.24	0.15	0	0.0599891	-1.08	0.22	0	0.162788	-0.95	0.22	-2	0.24	0.51	0.13
NbenIDA4	3.1	0.09	8.58	0.21	8.71	0.08	0	0.24	0.53	0.17	2.55	0.16	0	0.130225	1.84	0.29	0	0.340995	-3.31	0.22	0	0.0686126	-1.24	0.15	0	0.114018	-1.2	0.17	-0.26	0.2	1	0.24
NbenIDA5A	1.65	0.17	5.29	0.11	4.64	0.12	2.55	0.11	1.89	0.15	0	0.22	0	0.0699484	1.2	0.24	0	0.0371516	3.47	0.16	0	0.255438	0.97	0.09	0	0.0761577	1.36	0.29	1.03	0.19	0.15	0.14
NbenIDA5B	0.69	0.22	5.15	0.09	4.57	0.03	1.85	0.23	0.62	0.25	0	0.3	0	0.289898	-0.13	0.21	0	0.0109457	4.31	0.11	0	0.32926	0.15	0.11	0	0.720625	-0.7	0.31	-0.77	0.04	-1.21	0.27
NbenHAE.1	4.3	0.07	6.24	0.06	6.2	0.07	2.2	0.12	0	0.29	1.19	0.2	0	0.0731057	-0.03	0.08	0	0.21006	2.52	0.03	0	0.0260342	-0.86	0.08	0	0.104403	0.17	0.26	0.82	0.05	0.69	0.24
NbenHAE.2	5.63	0.18	5.33	0.07	5.09	0.05	4.21	0.11	0	0.06	0.69	0.01	0	0.0731057	0.14	0.05	0	0.100125	2.87	0.14	0	0.0260342	-0.08	0.04	0	0.0360555	3.11	0.04	2.65	0.11	1.46	0.32
NbenHSL2.1	0	0.05	6.01	0.01	5.83	0.06	2.38	0.11	1.69	0.07	2.51	0.01	0	0.05696	1.57	0.03	0	0.0701783	3.73	0.04	0	0.200693	0.27	0.04	0	0.05	-1.03	0.11	-1.72	0.1	1.26	0.12
NbenHSL2.2	1.11	0.01	6.44	0.1	6.42	0.14	1.93	0.14	0	0.04	3.33	0.05	0	0.0731057	1.81	0	0	0.0701783	2.94	0.05	0	0.111255	0.04	0.13	0	0.162788	0.62	0.25	0.88	0.11	3.12	0.42
Fold change of IDA-like family in roots and leaves of watered stressed and control (watered) plants (Figure 4). Propagated standard deviation is shown next to each tissue column
	6-root		8-root		6-leaf		8-leaf
NbenIDA1A	1.12	0.22	1.05	0.36	2.17	0.23	12.3	0.49
NbenIDA1B	1.91	0.11	3.4	0.22	2.16	0.17	12.22	0.18
NbenIDA2A	1.69	0.04	10.77	0.16	3.81	1.01	4.46	0.22
NbenIDA2B	1.05	0.04	13.34	0.23	2.71	0.41	4.47	0.07
NbenIDA3A	0.9	0.04	2.95	0.34	2.75	0.16	5.75	0.26
NbenIDA3B	0.67	0.06	1.13	0.18	2.39	0.11	3	0.09
NbenIDA4	0.32	0.16	1.19	0.27	2.95	0.45	3.17	0.09
NbenIDA5A	0.61	0.05	0.58	0.44	0.65	0.24	0.47	0.12
NbenIDA5B	0.81	0.12	0.52	0.45	1.34	0.09	1.87	0.35

## Sheet: Raw data
Average Cts of IDA-like and HAE-like families in different organs and tissues at different developmental stages in wild type plants (Figure 3)
	AB	SD	YL	SD	ML	SD	N	SD	In	SD	Co	SD	An2	SD	An4	SD	S+S	SD	Fr2	SD	Fr4	SD	R	SD	1	SD	2	SD	4	SD	5	SD
NbenPP2A	16.5633	0.00333333	19.06	0.0533333	18.82	0.02	21.23	0.035	21.64	0.045	18.64	0.05	18.295	0.005	18.52	0.06	19.69	0.02	18.6967	0.0166667	18.72	0.07	21.05	0.16	19.26	0.03	20.8667	0.09	20.16	0.1	20.7	0.08
NbenIDA1A	25.4233	0.1	31.43	0.42	30.33	0.22	24.5	0.0632456	29.97	0.13	26.27	0.12	28.875	0.130384	26.51	0.13	26.29	0.46	26.4567	0.0806226	26.96	0.107703	27.17	0.411096	30.91	0.310161	25.5867	0.181108	20.1	0.130384	19.23	0.152643
NbenIDA1B	25.4633	0.34	31.08	0.44	30.26	0.25	23.57	0.108167	24.18	0.04	26.57	0.36	28.105	0.120416	26.58	0.14	26.34	0.07	26.7067	0.174642	26.49	0.122066	26.75	0.32573	25.39	0.11	25.6267	0.05	24.04	0.1	22.86	0.08
NbenIDA2A	25.7333	0.42	30.41	1.11	30.45	0.203312	23.74	0.257099	23.91	0.82	28.71	0.11	30.385	0.01	27.69	1.86	29.96	0.04	26.8367	0.233452	27.5	0.32573	28.87	0.31	31.68	0.42	24.0267	0.13	30.95	0.258793	31.02	0.11
NbenIDA2B	31.0633	0.29	32.88	0.07	34.89	0.4	27.69	0.116619	29.36	0.05	35.13	0.11	35.155	0.950053	33.68	0.12	35.06	0.24	31.7067	0.04	31.24	0.116619	34.74	0.31257	35.9	0.33	27.3967	0.08	35.07	0.217469	34.55	0.14
NbenIDA3A	26.0233	0.349022	33.18	0.325065	30.43	0.0881724	24.88	0.214552	25.12	0.335944	29.59	0.381255	31.135	0.144244	29.37	0.266558	30.33	0.147676	25.4367	0.196622	26.82	0.264978	30.08	0.285512	26.9	0.12	28.2867	0.26	28.51	0.61	28.09	0.21
NbenIDA3B	26.0433	0.390958	30.51	0.063554	30.4	0.383712	24.85	0.284795	24.69	0.248932	29.03	0.0896477	28.625	0.288354	28.61	0.00574962	30.19	0.351946	26.0667	0.0576274	27.17	0.182938	29.07	0.0648568	27.05	0.16	29.6067	0.05	29.95	0.08	27.98	0.01
NbenIDA4	24.4733	0.184367	33.08	0.118803	31	0.189083	23.66	0.337278	23.94	0.378637	29.65	0.3231	25.145	0.340959	28.68	0.195836	30.17	0.0498494	26.8167	0.0665576	28.08	0.0807195	29.51	0.271157	26.31	0.11	29.1167	0.47	27.47	0.23	26.75	0.13
NbenIDA5A	24.0433	0.132207	29.77	0.0452585	28.33	0.168857	25.07	0.382561	26.13	0.286705	25.22	0.34665	31.325	0.0368136	28.08	0.280782	26.93	0.00970628	27.7467	0.254893	26.8	0.0615831	30.18	0.139707	27.94	0.07	28.1867	0.08	27.81	0.21	29.23	0.2
NbenIDA5B	24.0533	0.104208	28.83	0.284949	28.72	0.285592	24.26	0.0815506	25.25	0.0463078	24.97	0.0582246	30.815	0.00973699	26.73	0.283979	27.25	0.326358	27.1567	0.328838	27.03	0.261735	29.23	0.0371051	26.07	0.72	28.3767	0.0939064	27.74	0.78	28.72	0.13
NbenHAE.1	20.7333	0.03	24.51	0.05	24.3	0.14	23.46	0.01	23.91	0.25	24.91	0.06	29.555	0.21	27.26	0.06	28.16	0.14	25.1367	0.02	26.02	0.05	28.33	0.01	22.32	0.1	23.7567	0.01	22.4	0.05	23.07	0.06
NbenHAE.2	18.3833	0.08	22.79	0.05	22.41	0.02	23.35	0.07	24	0.15	21.88	0.03	29.005	0.1	26.36	0.24	27.14	0.06	23.8967	0.02	24	0.09	27.81	0.12	23.66	0.02	22.1567	0.03	21.91	0.19	23.64	0.08
NbenHSL2.1	24.3633	0.05	28.37	0.02	26.56	0.01	23.02	0.01	23.61	0.03	24.06	0.02	29.585	0.07	26.08	0.13	25.8	0.02	23.6367	0.2	23.39	0.15	26.34	0.15	24.34	0.04	26.9767	0.11	26.96	0.05	24.52	0.03
NbenHSL2.2	23.8333	0.19	26.96	0.05	24.91	0.18	23.17	0.21	23.6	0.03	25.09	0.06	29.485	0.07	26.77	0.09	28.07	0.13	26.0367	0.11	26.02	0.1	26.1	0.04	24.21	0.16	25.1967	0.21	24.23	0.04	22.53	0.15
Average Cts of IDA-like family in roots and leaves of watered stressed and control (watered) plants (Figure 4)
	C-root	SD	6-root	SD	8-root	SD	C-leaf	SD	6-leaf	SD	8-leaf	SD
NbPP2A	18.31	0.03	17.77	0.04	22.44	0.16	22.28	0.19	18.27	0.05	17.55	0.07
NbenIDA1A	23.62	0.05	22.94	0.22	27.73	0.32	17.6	0.01	26.71	0.22	23.55	0.48
NbenIDA1B	23.59	0.08	22.12	0.1	25.97	0.15	27.14	0.05	26.65	0.16	23.43	0.17
NbenIDA2A	32.29	0.11	30.99	0.02	33.21	0.19	27.08	0.19	31.28	1.01	30.02	0.21
NbenIDA2B	27.94	0.07	27.33	0.01	28.35	0.16	32.21	1.12	26.8	0.41	25.3	0
NbenIDA3A	26.17	0.02	25.79	0.02	28.78	0.3	27.51	0.29	27.42	0.15	25.65	0.25
NbenIDA3B	24.61	0.12	24.65	0.05	28.58	0.08	28.2	0.44	26.97	0.1	25.92	0.06
NbenIDA4	24.77	0.01	25.87	0.16	28.67	0.22	27.55	0.12	26.85	0.45	25.96	0.05
NbenIDA5A	24.56	0.11	24.73	0.03	29.55	0.41	27.67	0.16	27.96	0.23	27.68	0.1
NbenIDA5B	23.61	0.03	23.37	0.11	28.74	0.42	26.65	0.16	27.59	0.07	26.43	0.34
