# Supplementary material for: Differential expression of IDA (INFLORESCENCE DEFICIENT IN ABSCISSION)-like genes in Nicotiana benthamiana during corolla abscission, stem growth and water stress
Source: BMC Plant Biol. 2020 Jan 20;20:34. doi: 10.1186/s12870-020-2250-8 (PMC6971993; doi:10.1186/s12870-020-2250-8)
Supplement: Supplementary file 7 — Additional file 7: Solanaceae IDA-like and HAE-like gene families.xlsx. The DNA and protein sequences, as well as the localization of the sequences in the genomes in SolGenomics and the sequence IDs are contained in this file. [file 12870_2020_2250_MOESM7_ESM.xlsx]

## Sheet: S. lycopersicum
Gene name	SolGenomics source	SolGenomics sequence ID	SolGenomics chromosome	CDS	peptide	Gene start	Gene end	Strand
SlycIDA1	Tomato genome chromosomes (Build SL3.0)	Solyc05g010000.1.1	SL3.0ch05	ATGGCTTTCTCTTTTTCTTCTTCAAAAACCCTTTATTTATCAAGCAAATTAACTTGTTTGATACTTGTTATTTCTCTACTTTTTAATTATGGTCATATTGTTGAAGCATCAAGATTTGGGAGAATTATGATGGTAGAGGAAAATTCAAGAATATTTTCATCACAACATATGAAGGTATACAAAAAAGAAAATGCATACAAAGTTGATAATTTATTATTTACTATGTTACCAAAAGGGATTCCAATTCCTCCTTCTGCTCCATCAAAGAGACATAATGCTATTGAAGACTCTACACCTCAAAATTGA	MAFSFSSSKTLYLSSKLTCLILVISLLFNYGHIVEASRFGRIMMVEENSRIFSSQHMKVYKKENAYKVDNLLFTMLPKGIPIPPSAPSKRHNAIEDSTPQN*	4200134	4200439	1
SlycIDA2	Tomato genome chromosomes (Build SL3.0)	―	SL3.0ch06	ATGTTGAAAAAAAATCACAACACAACACTATTAATTTATTTACTTCTTGTGATTTTGGTGGTTGATCATCATGATCACCATGTTAATGCAGTAAAAAACTCACAAGTTGTTAATGTTAAGCCCTTATTACCTAGTAATAACAATTCTAAATCATCTTTTTCTCAATCTTTGCCAAAAGGAGTCCCTATTCCACCTTCTGCTCCTTCCAAAAGGCACAATCAAATCAATATATGA	MLKKNHNTTLLIYLLLVILVVDHHDHHVNAVKNSQVVNVKPLLPSNNNSKSSFSQSLPKGVPIPPSAPSKRHNQINI*	38623220	38623453	1
SlycIDA3	Tomato genome chromosomes (Build SL3.0)	―	SL3.0ch04	ATGGAAAAAATGAGCATAAAAAACACAACTACAATATCAATCATTTTTGTCCTTGTGATAATAATTCAACATGCTCATGGTGCAAGTCACACACAATTTTTCAAGGTGAAGCCTTTGCCAATTAGTAATAAAAACAATAAATCTCCTTATTATGAGTCTTTGCCAAAAGGAGTCCCAATTCCACCTTCTTCTCCTTCAAAAAGACACAATGGAATCAACCTCAAAAGGTATTGGCCATGA	MEKMSIKNTTTISIIFVLVIIIQHAHGASHTQFFKVKPLPISNKNNKSPYYESLPKGVPIPPSSPSKRHNGINLKRYWP*	5799910	5800149	1
SlycIDA4	Tomato genome chromosomes (Build SL3.0)	Solyc07g044890.1.1	SL3.0ch07	ATGGCTTATTCTGCTAATTCCAAAACCCTTCATTATATTTCCTCATGGAAATTCATATGCTTGATTCTCACACTATCTCTTGTTCTTGACCATGGACATGGTACTACATGCCCACCTACGCCGTCACGTATGCCGAGGCGTTTGAAAGAGGAAGCTTCTAGAATGTTCTCAGAACTTTCTGATGAAAAGAAAGAGTTCCTCAGCAGTACTAGTAACCGGTTCCATATGCTACCAAAAGGGATTCCTATTCCTCCTTCTGCACCATCAAAAAGGTGCAATTAA	MAYSANSKTLHYISSWKFICLILTLSLVLDHGHGTTCPPTPSRMPRRLKEEASRMFSELSDEKKEFLSSTSNRFHMLPKGIPIPPSAPSKRCN*	58068277	58068558	-1
SlycIDA5	Tomato genome chromosomes (Build SL3.0)	Solyc05g007040.1.1	SL3.0ch05	ATGGCTTATTCTACTACTAATTATTCTTCATGGAAATTCATGTACTTAATTCTCACATTATCTCTTGTTCTTGGCTATGCTTCTTCAGTGAGAATATCGTCGACGATGAATTCAAAAGATGAAGACGCTTATACACTATTTTCAGAACCATCTCCAAAATATGAAGACGCTTATACACTATTTTCAGAATCATCTCCGAGATATTACGATGAAAATGAAAAGAAAGAGTTTCAAAAGAGTAATTTGTTTCATATGCTACCAAAAGGGACTCTAATTCCTCCTTCTGGACCATCACGTAGACACAATGGAGATGGTGACTTATCTAATTATCCTTAA	MAYSTTNYSSWKFMYLILTLSLVLGYASSVRISSTMNSKDEDAYTLFSEPSPKYEDAYTLFSESSPRYYDENEKKEFQKSNLFHMLPKGTLIPPSGPSRRHNGDGDLSNYP*	1629558	1629893	1
SlycIDA6	Tomato genome chromosomes (Build SL3.0)	―	SL3.0ch09	ATGAAGAAACAAAGCAGACTTTTTAAGATCCTCCTTTTTCTATTTTTGACCACTCTTTACTATTCTTCGAGTCATGCAATTACGAATCGAAAGATATTGAATTTGAAGTCTCGAGTTGAAATTAAAACATCTTCAAGTGTTTTTGGTCAAATGTTACCAAAAGGTGTACCAATACCTCCCTCTGCTCCATCTTGTAGATCAAGTCCTGGCACACCTCCTTCATGTCCCATGGCACAACCAGAGATCGTGGACATTGTTGCGAGCTTCACCCCCTAA	MKKQSRLFKILLFLFLTTLYYSSSHAITNRKILNLKSRVEIKTSSSVFGQMLPKGVPIPPSAPSCRSSPGTPPSCPMAQPEIVDIVASFTP*	540104	540379	-1
SlycIDA7	Tomato genome chromosomes (Build SL3.0)	Solyc09g005780.2.1	SL3.0ch09	ATGATGAACGAAAAAAAGAAATTTTTCAAGAGCCTTCTTTTTCTGTTTTTAACAACCCTTTACTATTCTTCAAGTTATGCAATTACGAATCGAAAGATATTGGATTTGAAGTCCGAAATTGAAATTAAAACATCGTCAAGTGTTTTTGGTCAAATGTTACCAAAGGGTGTACCATTACCTCCATCTGCTCCATCTTGTAGATCAAGTCCTGGCACACCTCCTTCATGTCCCATGGCACAACCAGAGATCGTAGACGTTGTTGAGAGTTTCACCCCCTAA	MMNEKKKFFKSLLFLFLTTLYYSSSYAITNRKILDLKSEIEIKTSSSVFGQMLPKGVPLPPSAPSCRSSPGTPPSCPMAQPEIVDVVESFTP*	546577	546855	-1
SlycIDA8	Tomato genome chromosomes (Build SL3.0)	―	SL3.0ch11	ATGATAAGCTTTTTCAGAAGAAAAATACTTGTCTTATGGATGGCTATTATATTAATCTCTATTTTTGGCCATTTTTGTCATGGTTCAAGAAGCAACTCACAAGTATTCAATACAATAAATAACCAAAGAAACTCTTACAATCATGGCCATTTTTGGAACTTATTGCCAAAAAGAATCCCAATTCCAGCTTCTGGTCCATCAAGAAAACATAATGACATTGGTTTAAAGAGTACTTGGAGATTACCATGA	MISFFRRKILVLWMAIILISIFGHFCHGSRSNSQVFNTINNQRNSYNHGHFWNLLPKRIPIPASGPSRKHNDIGLKSTWRLP*	533813	534061	-1
SolycHAE	Tomato genome chromosomes (Build SL3.0)	Solyc07g053600.2	SL3.0ch07	ATGCAAATGAAACTTTTACTCTTCTTTCTGAGTACATTCCCTTTGATTTTTGCTTTAAATCAAGATGGGTTGTATCTTCAAAGACTGAAACACTCGTTGTCTAGCTCAGATCAAGGGGTATTTTCTACTTGGTATGAAAATGATCCTACCCCATGTAACTGGACAGGTGTTACCTGTAATGACGCCGGAGATTCTCCCTCCGTTATCGCTGTTAACCTCTCCGGTGCATCTCTTGTCGGACCCTTTCCGGGTTTCCTCTGCCATCTCACTTCACTTTCATCACTCTCACTTTCGAATAATTTTATTAATTCTACTCTTCCGGTTTCTATTTCTGAATGTGGTAGCCTCACGTACCTTGACATTTCTCAGAATCTCATCGGTGGAACTATCCCTGACACT…	MQMKLLLFFLSTFPLIFALNQDGLYLQRLKHSLSSSDQGVFSTWYENDPTPCNWTGVTCNDAGDSPSVIAVNLSGASLVGPFPGFLCHLTSLSSLSLSNNFINSTLPVSISECGSLTYLDISQNLIGGTIPDTISDLPYLRYLDLSGCYFSGNIPASLGRFRQLETLILTENILTGEVPAALGNVTSLKTLELAYNPFAPSLFPPELGNLTNLETLWLSMCNLVGSIPKSIEKLSRLTNFDVSNNGLVGSIPSAIFQLNSIVQIELYNNSLTGKLPSGWSNLTRLRRFDVSTNKLNGTIPNELCELPLESLNLFENQFEGLIPESIANSPNLYELKLFSNRFSGSLPSELGKNSALQYLDVSYNTFSGKIPESLCEIGALEDLIVIYNSFSGNIPASLG…	62148101	62151900	-1
SolycHSL1.1	Tomato genome chromosomes (Build SL3.0)	Solyc03g006300.1	SL3.0ch03	ATGCATCTTCAAATCTTGCTTATACTTCTATTACCTACATTGATTCTCTCAATAAACCAAGAATCCCTTTATTTACATACCATAAAGCTTGGATTTGATGACCCAAATGGTGTTTTTTCAAACTGGAATCTCCATGATAACTCTTCACCCTGTAACTGGTATGGAGTAAAATGCGACTCTTTAACTCGTTCTGTTACATCTATTGACCTCTCCAATACCAATATCGCCGGCCCATTTCCGGCTTCTCTTCTTTGCCGGCTCAAGTATATTAAGTACATTTCATTCTATAATAACTCTATTAACTCGACACTTCCGGTGGAGGAGTTATCTGCTTGTAAATCTCTTGTCCATCTCGATTTAGCTCAAAATTTGTTAGTGGGTAGTCTTCCATCGAGTTTG…	MHLQILLILLLPTLILSINQESLYLHTIKLGFDDPNGVFSNWNLHDNSSPCNWYGVKCDSLTRSVTSIDLSNTNIAGPFPASLLCRLKYIKYISFYNNSINSTLPVEELSACKSLVHLDLAQNLLVGSLPSSLAELHELKYLDLTGNNFTGEIPASFGAFRRLEVLGLVENLLTGTIPPEIGNISSLKQLNLSYNPFSPGRVPPEIGNLTNLEVLWLTDCGLIGEVPGTLRGLNKLVNLDLALNNLYGPIPSWLTELTSVEQIELYNNSFSGEFPVNGWSNMTSLRRVDVSMNRVTGSIPNGLCELPLESLNLYENQLYGELPVAIANSPNLYELKLFGNSLNGTLPEDLGKFSPLVWIDVSNNEFSGEIPVNLCGNGVLEEVLMIDNSFSGGIPQSLS…	900801	904500	-1
SolycHSL1.2	Tomato genome chromosomes (Build SL3.0)	Solyc02g077630.2	SL3.0ch02	ATGAAATCTTCAATTTCAATAATGTTTCTTCAAATCTTGGTTACCCTTTTTCTCCCAACTTTGATTTTCTCACTTAATCAAGAAGGTCTTTATTTACATAATGTGAAGCTTGGATTTGATGACCCTGATAATGTTCTTTCAAACTGGAATGAACATGATGATACACCATGTAACTGGTTTGGTGTTTCATGTGACAAATTTACTCGCTCTGTTACTTCATTGGACCTTTCTAATGCGAATGTTGCTGGTCCTTTTCCCACTCTGCTTTGTCGGTTGAAGAAGCTGCGTTACATTTCCTTGTATAACAACTCGCTTAACAGTACTCTTCTTGAAGATTTTTCTGGGTGTGAAGCAGTAGAGCATCTTGATTTGGCGCAGAATTTCTTGGTGGGTACACTT…	MKSSISIMFLQILVTLFLPTLIFSLNQEGLYLHNVKLGFDDPDNVLSNWNEHDDTPCNWFGVSCDKFTRSVTSLDLSNANVAGPFPTLLCRLKKLRYISLYNNSLNSTLLEDFSGCEAVEHLDLAQNFLVGTLPASLSELPNLKYLDLSGNNFTGDIPVSFGSFQQLEVLGLVGNLLDGSIPAFLGNVTTLKQLNLSYNPFTTGRIPPELGNLTNLEVLWLSDCNLIGEVPDTLGRLKKIVDLDLAVNYLDGPIPSWLTELTSAEQIELYNNSFTGEFPVNGWSKMTALRRIDVSMNRLTGTIPRELCELPLESLNLYENQMFGELPQDIANSPNLYELRLFHNRFNGSLPQHLGKNSPLLWIDVSENNFSGEIPENLCGKGLLEELLMINNLLSGEIP…	43076801	43080600	-1
SolycHSL2	Tomato genome chromosomes (Build SL3.0)	Solyc02g091860.2	SL3.0ch02	ATGGATTACATGAAGCTTCAATTGCTGATACTCATAAGTTTTTTTCTCTTCATTGTTCCGGCGAGTTCATCGCCTCGGGATATTGCTATTTTACTCCGGGTTAAGTCCGCCCAACTCGATGACCCGAATGGGTTGATTGCTGATTGGAACGGGTCTGCTCCAAATGCGCCTTGCAGCTGGAACGGGATCAAGTGTGATCGTAGAACCGGTCAGGTTCTGTCCATTGATTTTGGGAGTTTTGGAATCGCAGGTCGTTTTCCTGCTGATTTCTGCCGGATTTCGACTTTGCAGGAACTCAATCTGGGTGATAACAGTTTTGGTGAGTCCATTTCCTCTGACTCATGGTCACTCTGTTCGCATCTACACTTATTGAATATTTCTTTAAATTTCTTTGTTGGC…	MDYMKLQLLILISFFLFIVPASSSPRDIAILLRVKSAQLDDPNGLIADWNGSAPNAPCSWNGIKCDRRTGQVLSIDFGSFGIAGRFPADFCRISTLQELNLGDNSFGESISSDSWSLCSHLHLLNISLNFFVGRLPEFVTKFDNLTVLDANSNNFSGEIPASLGRLPKLQVLNIANNLLNGSIPEFLTNLTELTRLEIAANPFKPGPLPSSIGRLGKLRIFYARFASLVGNFPDSIKDLKSIQDFDVANNNLSGKIPESFGKLKTIQQIELFGNHFSGELPDMFSGLGSLSRFDASENNLTGKIPETLTHLPLESLNLNDNQLEGEISENLALNPNLSQLKLFNNRFSGTLPQTFGLSSDLDEFDVSGNNLEGSLPPNLCSRKKLRILNLFDNKFNGPI…	53739501	53743100	1

## Sheet: S. tuberosum
Gene name	SolGenomics source	SolGenomics sequence ID	SolGenomics superscaffold	CDS	peptide	Gene start	Gene end	Strand
StubIDA1	Potato PGSC DM v3 superscaffolds	―	PGSC0003DMB000000071	ATGATGAACAAACAAAGTAAACTTTCGAAGAGCCTTCTTTTTCTGTTTTTGACAACTCTTTACTATTCTTCAAGTCATGCAATTACTAATCGAAAGCTATTGGATTTGAAGTCTCAAATTGAGATTAAAACATCTTCAAGTGTTTTTGGTCAAATGTTACCAAAAGGTGTACCAATACCTCCATCTGCTCCATCTTGTAGATCAAGTCCTGGCACACCTCCTTCATGTCTCTCCCCACAACCAGAGATGGTGGACGATGTTGCGAGCCTCACCCCCTAA	MMNKQSKLSKSLLFLFLTTLYYSSSHAITNRKLLDLKSQIEIKTSSSVFGQMLPKGVPIPPSAPSCRSSPGTPPSCLSPQPEMVDDVASLTP*	251901	253000	-1
StubIDA2	Potato PGSC DM v3 superscaffolds	―	PGSC0003DMB000000131	ATGATAAGTTTCTTCACAAGGAAAGTACTTGTTTTATGGATGACTATTATATTAATCTCTATTTTTGGTCATTTTTGTCATGGTTCAAGAAGCAATTCACAAGTATTCAATACAATAAATAGCCAAAGAAACTCTTACAATCATGGCCATTTTTGGAACTTCCTGCCAAAAAGAATCCCAATTCCAGCTTCTGGTCCATCAAGAAAACATAATGACATTGGTTTAAAGAGTACTTGGAGATTACCATGA	MISFFTRKVLVLWMTIILISIFGHFCHGSRSNSQVFNTINSQRNSYNHGHFWNFLPKRIPIPASGPSRKHNDIGLKSTWRLP*	879373	879621	1
StubIDA3	Potato PGSC DM v3 superscaffolds	PGSC0003DMC400030779	PGSC0003DMB000000243	ATGGCTTATTCTACTACTAATTATTCTTCATGGAAATTCATGTACTTAATTCTCACACTATCTCTTGTTCTTGGCTATGCTTCTTCAGTGAGAACATCATCGACGATGAATTCAAAAGAGGAAGACGCTTATAGACTATTTTCAGAACCATCTCCGAGATATTACGATGAAAATAAAGTGTTTCAAAAGAGTAATTTGTTTCGTATGCTACCAAAAGGGATTCCAGTTCCTCCTTCTGGACCATCACGTAGGCACAATGGAGATGTTGACTTTTCTAATTATCCTTAA	MAYSTTNYSSWKFMYLILTLSLVLGYASSVRTSSTMNSKEEDAYRLFSEPSPRYYDENKVFQKSNLFRMLPKGIPVPPSGPSRRHNGDVDFSNYP*	905236	905523	1
StubIDA4	Potato PGSC DM v3 superscaffolds	―	PGSC0003DMB000000410	ATGGCTTTCTCTTTTTCTTCTTCAAAAACCCTTTATTTATCAAGCAAATTAATTTGTTTGATACTTGTTATTTCTCTACTTGGTGGTTATGATCATATTGTTGAAGCATCAAGATTTGGGAGAATGATGATTATGGAGGAAAATCAAGAAAAATCAAGAATATTTTCATCACAACATATGAAGGAATACAAAAAAGAAAATGCATACAAAGTTGATAATTTATTATTTACTATGTTACCAAAAGGGGTTCCAATTCCTCCTTCTGCTCCATCAAAGAGACATAATGCTATTGAGGACTCTACACCTCAAAATTGA	MAFSFSSSKTLYLSSKLICLILVISLLGGYDHIVEASRFGRMMIMEENQEKSRIFSSQHMKEYKKENAYKVDNLLFTMLPKGVPIPPSAPSKRHNAIEDSTPQN*	16621	16935	-1
StubIDA5	Potato PGSC DM v3 superscaffolds	―	PGSC0003DMB000000420	ATGGAAAAAATGAGCATAAAAAGCACAACCACAATATCAATCATTTTTGTCCTTGTGATAATTCTACATGCCCATGGTGCAAGTCACACACAATTTTTCAAGGTGAAGTCTTTGCCAATTAGTAATAAAAACAATAAATCTCCTTATTATGAGTCTTTGCCAAAAGGGGTTCCAATTCCACCTTCTTCTCCTTCTAAAAGACACAATGGAATCAACCTCAAAAGGTTTTGGCCATGA	MEKMSIKSTTTISIIFVLVIILHAHGASHTQFFKVKSLPISNKNNKSPYYESLPKGVPIPPSSPSKRHNGINLKRFWP*	159814	160050	1
StubIDA6	Potato PGSC DM v3 superscaffolds	―	PGSC0003DMB000000461	ATGTTGAAAAAAAATCACAACAGAACACTATTAATTTATTTGCTTCTTGTGATTTTGGTGGTTGATCATAATGATCACCATGCTAATGCAGTAAAAAACTCACAAGTTGTTAATGTTAAGCCCTTATTACCTAATAATAACAATTCCAAATCATCATTTTCTCAATCTTTGCCAAAAGGGGTCCCTATTCCACCTTCTGCTCCTTCCAAAAGGCACAATCAAATCAATATATGA	MLKKNHNRTLLIYLLLVILVVDHNDHHANAVKNSQVVNVKPLLPNNNNSKSSFSQSLPKGVPIPPSAPSKRHNQINI*	377302	377535	1
StubIDA7	Potato PGSC DM v3 superscaffolds	―	PGSC0003DMB000000592	ATGGCTTATTCTCTTAATTCCAAAACCCTTCATTATTTTTCCTCATGGAAATTCATATGCTTGATTCTCACACTATCTCTTGTTCTTGACCATGGTAGTGCATGCCCACCGACGGCGTCACGGATGCCGAGGCGTTTGAAAGAGGAAGCTTCTAGAATGTTTTCCGATGAAAAGAAAGAGTTTCTCAAGAGTATTAAATTGTTCGATATGCTACCAAAAGGGGTTCCTATTCCTCCTTCTGCACCATCAGAAAGGTGCAATTAA	MAYSLNSKTLHYFSSWKFICLILTLSLVLDHGSACPPTASRMPRRLKEEASRMFSDEKKEFLKSIKLFDMLPKGVPIPPSAPSERCN*	149451	149714	1
StubHAE	Potato PGSC DM v3 superscaffolds	PGSC0003DMP400016577	PGSC0003DMS000001958	ATGCAAATGAAACTATTACTCTTCTTTCTGAGTACATTCCCTTTGATTTTTGCTTTAAATCAAGATGGGTTGTATCTACAAAAACTGAAACACTCTTTGTCAAGCTCAGATCAAGGGGTATTTTCTACTTGGTATGAAAATGATCCTACCCCATGTAACTGGACAGGTGTCACCTGTAATGACGCCGGAGATTCTCCTTCCGTCGTCGCTGTTAACCTCTCCGGTGCTTCTCTCGCCGGAACCTTTCCGGTCTTCCTCTGCCATCTTACTTCGCTTTCGTCACTCTCGCTTTCGAATAATCTTATTAATTCTACTCTTCCGGTTTCTATTTCTGAATGCCGTAGCCTCACGTACCTTGACCTTTCTCAGAATCTCATCGGTGGAACTATCCCCGACACT…	MQMKLLLFFLSTFPLIFALNQDGLYLQKLKHSLSSSDQGVFSTWYENDPTPCNWTGVTCNDAGDSPSVVAVNLSGASLAGTFPVFLCHLTSLSSLSLSNNLINSTLPVSISECRSLTYLDLSQNLIGGTIPDTISDLPYLRYLDLSGCYFSGNIPASFGRFRQLETLILTENILTGEVPPALGNVTSLKTLELAYNPFAPSQFPPELGNLTNLETLWLSMCNLVGSIPKSIEKLSRLTNFDVSNNGLVGSIPSAIFQLNSIVQIELYNNSLTGELPSGWSNLTRLRRFDVSTNKLNGTIPDELCELPLESLNLFENQFEGFLPESIANSPNLYELKLFSNRFSGSLPSELGKNSALQYLDVSYNTFSGKIPESLCEMGALEDLIVIYNSFSGSIPASLG…	121901	125200	-1
StubHSL1.1	Potato PGSC DM v3 superscaffolds	PGSC0003DMP400022697	PGSC0003DMS000002817	ATGCATCTTCAAATCTTGCTTATACTTCTATTACCTACATTGATTCTCTCAATAAACCAAGAATCCCTTTATTTACACACCATAAAGCTTGGATTTGATGACCCAAATGGTGTTTTTTCAAACTGGAATCTCCATGATAACTCCTCACCCTGTAACTGGTTTGGAGTAAAATGCGACTCTTTAACTCGTTCTGTTACATCTATTGACCTCTCCAACACCAATATCGCCGGCCCATTTCCGGCTTCTCTTCTTTGCCGGCTCAAGTATATCAAGTACATTTCATTCTACAATAACTCCATTAACTCGACACTTCCGGTGGAGGAGTTATCCGCTTGTAAATCTCTTGTCCATCTCGATTTAGCTCAAAATTTGTTAGTGGGTAGTCTTCCATCGAGTTTG…	MHLQILLILLLPTLILSINQESLYLHTIKLGFDDPNGVFSNWNLHDNSSPCNWFGVKCDSLTRSVTSIDLSNTNIAGPFPASLLCRLKYIKYISFYNNSINSTLPVEELSACKSLVHLDLAQNLLVGSLPSSLAELPELKYLDLTGNNFTGEIPARFGAFRRLEVLGLVENLLTGTIPLEIGNISSLKQLNLSYNPFSPGRIPPEIGNLTNLEVLWLTDCGLIGEVPGTLRGLNKLVNLDLALNNLYGPIPSWLTELTSVEQIELYNNSFSGEFPVNGWSDMTSLRRVDLSMNRVTGSIPSGLCELPLDSLNLYENQLYGELPIAIANSPNLYELKLFGNRLNGTLPKDLGKFSPLVWIDVSNNEFSGEIPMNLCGNGVLEEVLMIDNSFSGGIPVSLS…	272401	276100	1
StubHSL1.2	Potato PGSC DM v3 superscaffolds	PGSC0003DMP400054963	PGSC0003DMS000000491	ATGAAATCTTCAATTTCAATAATGTTTCTTCAAATCTTGGTTACCCTTTTGCTCCCAACTTTGATTTTCTCACTTAACCAAGAGGGTCTTTATTTACATAATGTGAAGCTTGGATTTGATGACCCTGATAATGTTCTTTCAAACTGGAATGAATATGATGATACACCATGTAACTGGTTTGGTGTTTCATGTGACCAATTGACTCGCACTGTTACATCATTGGACCTTTCTAATGCTAATGTTGCTGGTCCTTTTCCGACTCTGCTTTGTCGGTTGAAGAAGCTTCGTTACATTTCGTTGTATAACAACTCTGTGAACAGTACTCTTCTTGACGATTTATCTGGGTGTGAAGCAGTGGAGCATCTTGATTTGGCGCAGAATTTCTTGGTGGGTACACTT…	MKSSISIMFLQILVTLLLPTLIFSLNQEGLYLHNVKLGFDDPDNVLSNWNEYDDTPCNWFGVSCDQLTRTVTSLDLSNANVAGPFPTLLCRLKKLRYISLYNNSVNSTLLDDLSGCEAVEHLDLAQNFLVGTLPASLSELPNLKYLDLSGNNFTGDIPASFGSFQQLEVLGLVGNLLDGSIPAFLGNVTTLKQLNLSYNPFTTGRIPPELGNLTNLEVLWLSDCNLIGEVPDTLGSLKKIVDLDLAVNYLDGPIPSWLTELTSAEQIELYNNSFTGEFPVNGWSKMTALRRIDVSMNRVTGTIPRELCELPLESLNLYENQMFGELPQGIATSPNLYELRLFHNRFNGSLPKHLGKNSPLLWIDVSENNFSGEIPENLCGKGLLLELLMINNLLSGEIP…	167401	171200	1

## Sheet: S. melongena
Gene name	SolGenomics source	SolGenomics sequence ID	SolGenomics scaffold	CDS	peptide	Gene start	Gene end	Strand
SmelIDA1	Eggplant draft genome (release 2.5.1)	―	Sme2.5_00993.1	ATGTTGACAAAAATTCCCAACACTACAACACTATTAGTTTATTTGCTTGTTGTGATGATGTTGGTGGCTGATAATAATTATGCTAATGCAGAAAAAGACTCACAAATTGTTAATGTTAAACCCTTATTACCTAGTAATAAGAATTCCAAATCATCATTTTCTCAATCTTTGCCAAAAGGAGTCCCTATTCCACCTTCTGCTCCTTCCAAAAGGCACAATCAAATCAATATCTAA	MLTKIPNTTTLLVYLLVVMMLVADNNYANAEKDSQIVNVKPLLPSNKNSKSSFSQSLPKGVPIPPSAPSKRHNQINI*	18248	18481	1
SmelIDA2	Eggplant draft genome (release 2.5.1)	―	Sme2.5_04429.1	ATGGTAAAAATGATCATAAAAAAGACAACTACAATATCCATCATTTTTATCCTTATGATGATTCAATTACAACATGCTCAAGGTGCAAGTCACACACAATTTTTCAAGATGAAGTCTTTGCCTATTATTAACAAGAATAAGAAGAATAAATCTCCTTATGAGTCTTTGCCAAAAGGGGTACCAATTCCACCTTCTGCTCCTTCTCTAAGACACAATGGAATCAACCCTAAAAGGTTTGGGCCATGA	MVKMIIKKTTTISIIFILMMIQLQHAQGASHTQFFKMKSLPIINKNKKNKSPYESLPKGVPIPPSAPSLRHNGINPKRFGP*	34294	34539	1
SmelIDA3	Eggplant draft genome (release 2.5.1)	―	Sme2.5_04724.1	ATGATAAGTTTGTTTAGAAGGAAAGTGCTAGTGTTATGGATGGCTATTATATTAATCTCTCTTTTTGGTCATTGTGATGGTTCAAGAAGCAATTCACAAGTATTCAATCCAATAAATAGCCAAAGAAACTCTTACAATCATGGCCATTTTTGGAACTTATTGCCAAAAAGAATCCCAATTCCAGCTTCTGGTCCATCAAGAAAACACAATGACATTGGTTTAAAGAGTACTTGGAGATTACCTTGA	MISLFRRKVLVLWMAIILISLFGHCDGSRSNSQVFNPINSQRNSYNHGHFWNLLPKRIPIPASGPSRKHNDIGLKSTWRLP*	40347	40592	1
SmelIDA4	Eggplant draft genome (release 2.5.1)	Sme2.5_06686.1_g00003.1	Sme2.5_06686.1	ATGGCTTCTTCTCCTAATTTGAAATTCATGTGTTTGATTCTCACACTCTCTTTTGTTCTTGGCTATGGTACTACATGCCCACCAACGCCGCCGAGGAGTCTGAAAGAGGAAGCTTCTAAGATGTTTCCAGAATCTTCTCATGATAACAAACAATTTCTCAAGAGGACAAATTGCTTCCATATGTTACCAAAAGGGATCCCTATTCCTCCTTCTGCACCATCAGACAGGTGCAACTTATATATCAAATCTTATGTTTAA	MASSPNLKFMCLILTLSFVLGYGTTCPPTPPRSLKEEASKMFPESSHDNKQFLKRTNCFHMLPKGIPIPPSAPSDRCNLYIKSYV*	19811	20078	1
SmelIDA5	Eggplant draft genome (release 2.5.1)	―	Sme2.5_08129.1	ATGGCCCCCTCTCTTTCTTATTCAAAAAACCTTTATGTTTCAAAAAAATTAATTTGTTTAGTACTTGTAATTTCTCTTCTTGTTGGTTATGGTGTTGAAGGATCAAGATTTGGGAGAATGATGATGGGAAAAAAAGAAGAAAATTCAAGAATATTTTCATCACAAGTACATTTGAAGGTATATAAAAAGGAAAATTCATACAAGATTGATAATTTGATGTTTACTATGCTACCAAAAGGAATTCCGATTCCTCCTAGTGGCCCATCAAAGAGGCATAATGCTATTGAGGACTCCACGCCTCAAAATTGA	MAPSLSYSKNLYVSKKLICLVLVISLLVGYGVEGSRFGRMMMGKKEENSRIFSSQVHLKVYKKENSYKIDNLMFTMLPKGIPIPPSGPSKRHNAIEDSTPQN*	7336	7444	1
SmelIDA6	Eggplant draft genome (release 2.5.1)	―	Sme2.5_09763.1	ATGGCTTCTTCTCCTAATTTCAAAACCCTGAATTTCATGTGTTTGATTCTCACACTCTCTTTTGTTCTTGGCTATGGTACTACATGCCCACCAACGCCGCCATGGAATCTGAAAGAGGAAGCTTCTAAAACGTTTCCAGAATCTTCTAATGAAAACAAAGAATTTTTCAAGAGGACTAATTGGTTTCATATGTTACCAAAAGGGATCCCAGTTCCTCCTTCTGCACCATCAGACAGGTGCAACTAA	MASSPNFKTLNFMCLILTLSFVLGYGTTCPPTPPWNLKEEASKTFPESSNENKEFFKRTNWFHMLPKGIPVPPSAPSDRCN*	10983	11228	-1
SmelHAE	Eggplant draft genome (release 2.5.1)	―	Sme2.5_02596.1	ATGCAAATGAAACTGTTAGTAATCTTCTTTTTCAGTACATTTCCATTGATTTTTGCTTTAAATCAAGATGGGTTGTATCTACAAAGACTGAAACACTCTTTATCAAGCTCAGACCAAGGGGTGTTTTCTTCTTGGTCTGAAAATGATCCTACCCCTTGTAACTGGACAGGGGTCACTTGTAACGGCGCCGGAGATTCGCCCTCCGTCGTCGCTGTTAATCTCTCCGGCTCTTCTCTCGCCGGACCTTTTCCGGGTTTCATCTGCCACCTCACTTCGCTTTCATCACTCTCTCTTTCTAATAATATGATTAACTCTACTCTTCCCCTTTCTATTTCTGAATGCCGTAGCCTCACGTACCTAGACCTTTCTCAGAATCTCCTCGGCGGAACTATCCCCGAC…	MQMKLLVIFFFSTFPLIFALNQDGLYLQRLKHSLSSSDQGVFSSWSENDPTPCNWTGVTCNGAGDSPSVVAVNLSGSSLAGPFPGFICHLTSLSSLSLSNNMINSTLPLSISECRSLTYLDLSQNLLGGTIPDTISDLPHLRTVHKASRDSRVLERPHLEGCDVEMYLDLSGCYFSGNIPASFGRFRQLETLILTENILTGKIPAVLGNVTSLKTLELAYNPFAQSQFPPELGNLTNLETLWLSMCNLVGSIPKSIEKLTRLTNFDVSNNRLVGSIPSALFQLSSIVQIELYNNSLTGELPPGWSNLTMLRRFDVSTNKLNGTIPEELCELPLESLNLFENQFEGFLPESIAKSPNLYELKLFSNRFSGSLPSELGKNSALQELDVSYNNFSGEIPESL…	601	4600	1
SmelHSL1	Eggplant draft genome (release 2.5.1)	Sme2.5_00787.1_g00015.1	Sme2.5_00787.1	ATGCATCTTCAAATCCTGCTTTTACTTCTATTACCCACATTGATTCTCTCCATAAACCAAGAAACTCTCTATTTGCACACCATACAGCTCGGATTTGATGACCCAAATGGTGTTTTTTCAACCTGGAATCTCCATGATAACTCCTCACCATGTAACTGGTTCGGCATAAAATGCGACTCTTTAACTCGTTCTGTTACATCTATTGACCTCTCTGACAGCAATATCGCCGGCCCATTTCCGGCATCTCTTCTTTGCCGGATGAAGAATATTAAGTACATTTCGTTCTACAATAACTCCATTAACTCAACCCTTCCGGTGGAGGAGTTATCGGGATGTAAATCTCTTGTGCATCTCGATTTAGCTCAGAATCTGTTAGTGGGTAGTCTTCCATCGAGTTTA…	MHLQILLLLLLPTLILSINQETLYLHTIQLGFDDPNGVFSTWNLHDNSSPCNWFGIKCDSLTRSVTSIDLSDSNIAGPFPASLLCRMKNIKYISFYNNSINSTLPVEELSGCKSLVHLDLAQNLLVGSLPSSLPELPELKYLDLTGNNFSGEIPASFGGFRRLEVLGLVENLLTGTIPPEIGNISTLKQLNLSYNPFSPGRIPPEIGNLTNLEVLWLTDCGLTGEVPGTLRGLNKLVNLDLALNNLYGLIPSWLTELTSVQQIELYSNSFSGEFPANGWSNMTALRRVDVSINRVTGLIPNELCELPLESLNLYENQLYGELPKAIANSPNLYELKLFHNSLNGTLPHDLGKFSPLVWIDVSNNEFSGEIPVNLCGNGVLEEVLMIDNSFSGGIPVSLS…	80801	84500	-1
SmelHSL2	Eggplant draft genome (release 2.5.1)	Sme2.5_01937.1_g00002.1	Sme2.5_01937.1	ATGGATTACATCAAACTCCATTTATTGATACTCGTTTGTTTTTTTCTCTTCATTGTTCCGGCGAGTTCATCGCCCCGGGATATCGCCATTTTACTCAGGGTTAAGTCCGGCAACCTCGGTGACCCGAATGGGTTGCTGGCTGATTGGAACGGGTCTGCCCCAAATGCGCCTTGCAGCTGGAACGGCATTCACTGTGATGGGAAAACCGGTCGGGTTGTTTCCATTGATTTCGCAAGTTTTGGAATCTCCGGTCGTTTTCCGGCTGATTTCTGCCGGATTTCGACTTTGGAGAAACTCAATCTGGGTGATAACAGTTTTGGTGAGTCCATTTCCTCTGACTCCTGGTCCCTCTGTTCACATTTACACTTTCTGAATATTTCTTTGAATTTCCTTGTTGGC…	MDYIKLHLLILVCFFLFIVPASSSPRDIAILLRVKSGNLGDPNGLLADWNGSAPNAPCSWNGIHCDGKTGRVVSIDFASFGISGRFPADFCRISTLEKLNLGDNSFGESISSDSWSLCSHLHFLNISLNFLVGPLPEFITKFDNLTILDVNSNNFSGEIPVSLGRLPKLQLLNIANNLLNGSVPEFLTNLTELMLLEITANPFKPSPLPSSIGRLSKLRNFYAGYSNLIGNIPDSIKDLKSIQNFDVANNNLSGKIPESFGELKTIQQLELFANHFSGELPDMFSGLDSLFRFDASENKLTGKIPESLAHLPLVSLNLNDNILEGEISENLALNPNLSQLKLFNNSFSGEFDVSGNNLEGSLPPNLCSRKKLRILNLFDNKFNGPIPESYGECYSLTYV…	7701	9900	1

## Sheet: Capsicum annum
Gene name	SolGenomics source	SolGenomics sequence ID	SolGenomics chromosome	CDS	peptide	Gene start	Gene end	Strand
CaIDA1	Capsicum_annuum_UCD10X_v1.0	―	PepperUCD10Xch04	ATGGAAAAAATGAGCATAAAAACCGCAACCTATATAATATCCATCATTTTGGTTCTTGTGGTAATTCAACATGCATATGGTGCAAGACACACACAATTTTTCAAGGTGAAGCCTTTGCCTAAGAATTATAATAATAAATCTCCTAATGAGTCTTTGCCAAAAGGGGTACCAATTCCACCTTCTGCTCCTTCTAAAAGGCACAATGGAATCAACCTCAAAAGATTTTGGCCATGA	MEKMSIKTATYIISIILVLVVIQHAYGARHTQFFKVKPLPKNYNNKSPNESLPKGVPIPPSAPSKRHNGINLKRFWP*	178438292	178438525	1
CaIDA2	Capsicum_annuum_UCD10X_v1.0	―	PepperUCD10Xch06	ATGTTGAAAAAGATTAATAATATAAAATTATTAGTTTATTTGTTTGTTGTGATCTTAGTGGCTGATCATAATCACCATGCTAATGCAGAAAAAAACTCACAAGTTGTTAATGTTAAGCCCTTATTGTCCAGTAACCATAATTCCCACAAATCTTCATTAACATTTTCTCAGTCTTTGCCAAAAGGAGTCCCTATTCCACCTTCTGCTCCTTCCAAAAGGCACAATCAAATCAATATCTAA	MLKKINNIKLLVYLFVVILVADHNHHANAEKNSQVVNVKPLLSSNHNSHKSSLTFSQSLPKGVPIPPSAPSKRHNQINI*	176812434	176812673	-1
CaIDA3	Capsicum_annuum_UCD10X_v1.0	CA11g02240	PepperUCD10Xch11	ATGGTTTATTCTACCAATTCCAAAACCCTTCATTATCCTTCATGGAAATTCATGTTCTTGATCATCACACTCTCTCTTGTTCTTAGCTATGGTACTGCAACGAGATCAATGGCGATGACAACCACGACGATGACGACGACGATGAATTCGAAAGAGCAGGAAGAAGCTTTTAGGACATTCTCAGTACCTAATAAGGGTGACACTGGTGAAAAGAAAGAGATTGATGTCAAAGATAAAAATTTGTTCAATACTATGCTACCAAAAGGAATTCCTATTCCTCCTTCTGGACCATCTAAAAGGCACAATTAA	MVYSTNSKTLHYPSWKFMFLIITLSLVLSYGTATRSMAMTTTTMTTTMNSKEQEEAFRTFSVPNKGDTGEKKEIDVKDKNLFNTMLPKGIPIPPSGPSKRHN*	6480406	6480714	1
CaIDA4	Capsicum_annuum_UCD10X_v1.0	CA11g01800	PepperUCD10Xch11	ATGGCCTCTTCACTCTCTTCTTCAAAATCCCATTATTTTTCAAGTAAAATAATTTGTTTGTTACTTGTCATTTCTCTTCTTCTTGTTGGTTATGGTGTTGAAGCATCAAGATTTGGGAGGAAAATGATGATAGAAGAAAATAATTCAAGATTATTTTCATCTCAACATATGAAGGTATACAAAAAAGAAAATGCATACAAGACTCAAAATTTGCTATTTACTATGTTACCTAAAGGGGTTCCAATTCCTCCTTCTGCTCCATCAAAGAGACACAATGCCATCGAGGACTGA	MASSLSSSKSHYFSSKIICLLLVISLLLVGYGVEASRFGRKMMIEENNSRLFSSQHMKVYKKENAYKTQNLLFTMLPKGVPIPPSAPSKRHNAIED*	4624209	4624499	1
CaIDA5	Capsicum_annuum_UCD10X_v1.0	―	PepperUCD10Xch11	ATGTTCTTGATCATCACACTCTCTCTTGTTCTTAGCTATGGTACTGCAACGAGATCAATGGCGATGACAACCACGACGATGACGACGACGATGAATTCGAAAGAGCAGGAAGAAGCTTTTAGGACATTCTCAGTACCTAATAAGGGTGACACTGGTGAAAAGAAAGAGATTGATGTCAAAGATAAAAATTTGTTCAATACTATGCTACCAAAAGGAATTCCTATTCCTCCTTCTGGACCATCTAAAAGGCACAATTAA	MFLIITLSLVLSYGTATRSMAMTTTTMTTTMNSKEQEEAFRTFSVPNKGDTGEKKEIDVKDKNLFNTMLPKGIPIPPSGPSKRHN*	6480457	6480714	1
CaIDA6	Capsicum_annuum_UCD10X_v1.0	CA11g05460	PepperUCD10Xch11	ATGGCTTATTTTTCATGGAAATTCATGTTCTTGATTCTCATACTCTCTCTTGTTCTTGGCTATACTTCTGCAGCGAGATCAATGGCGGCGACAAAGACGACTAAGATGAATTTGAAAGAGAAAAAAACTTCTGGAATATTTTCAGAACCAATTTCGAGAAACTACAATGAAAAGAAAAAGTTTGTCAAGAGTAAATGGTTCCAAATGCTACCAAAAGGAGTTCCTATTCCTCCTTCTGAACCATCACCTAGGCACAATGATTATATGATCGACTATTATCCTTTCAATGATTATGTGATCGACTATTATCCTTAA	MAYFSWKFMFLILILSLVLGYTSAARSMAATKTTKMNLKEKKTSGIFSEPISRNYNEKKKFVKSKWFQMLPKGVPIPPSEPSPRHNDYMIDYYPFNDYVIDYYP*	27920042	27920356	-1
CaHAE	Capsicum_annuum_UCD10X_v1.0	CA07g84190	PepperUCD10Xch07	ATGCAGATACAGGTGCCACTCTTCGTCTTCTTGATCACTTTCCCGTTGATTACTTTTGGTCTAAACCAAGAAGGATTATACCTACAACGACTGAAAGATTCTCTCTCCGGCCCCGAAGAAGTATTTTCTACTTGGTCTGAAAATGATCCTACTCCATGTAACTGGACAGGTATCACCTGCAACGATCCCTCCGTTGTCGCTGTTAATCTCTCCGGTGCTTCTCTTTCTGGACCCTTTCCGAGTTTCATCTGTCATCTCACTTCTCTTGAATCTCTTTCGCTCTCGAATAATCTCATTAACTCTAGTCTTCCGCATTCTATTTCTGAATGCCGGAGTCTTAAGTATCTTGATCTTTCTCAGAACCTTATTGGTGGTACTATTCCTGAGACGATTTCTCAT…	MQIQVPLFVFLITFPLITFGLNQEGLYLQRLKDSLSGPEEVFSTWSENDPTPCNWTGITCNDPSVVAVNLSGASLSGPFPSFICHLTSLESLSLSNNLINSSLPHSISECRSLKYLDLSQNLIGGTIPETISHLPYLSYLDLSGCYFTGNIPASFGRFRQLETLILTENILTGKLPAVLGNVTSLKRLELAYNPFAPSHFLPELGNLTNLETLWLSMCNLVGSIPQSIEKLSHLTNFDVSNNGLIGSIPSAILQLNSIVQVELYNNSLTGVLPAGWSNLTKLRRLDVSTNKLNGTIPDELCDLPLESLNLFENQFEGLFPESIAKSPNLYELKLFSNRFSGSLPSELGKNSALQYLDVSYNKFSGRIPESLCEMGALEDLIGIYNLFSGSIPDSLGNCR…	208492114	208495762	1
CaHSL1	Capsicum_annuum_UCD10X_v1.0	CA02g15510	PepperUCD10Xch02	ATGACATCTTCAATTTCAATAATGTTTCTTCAAATATTGTTTACTCTTTTTCTCCCTGCTTTGGTTTTCTCTCTTAACCAAGAAGGTCTCTATTTACACAATGTGAAACTTGGATTTGATGACCCTGATAATGTTCTGTCTAACTGGAATGAACACGATGATACCCCATGTAACTGGTTTGGTGTTTCATGTGACCAGTTAACTATGTCTGTTACATCATTGGATTTGTCTAATGCTAATGTTGCTGGTCCTTTTCCTTCTTTGCTTTGTCGGTTGAAGAAGCTTCGCTACATTTCGTTGTACAACAATGAAGTTAATACTACTTTGCCTGAAGATTTTTCTGGGTGTGAAGTATTGGAGCATCTTGATTTGGCTCAGAATTTCTTGGTGGGTACACTT…	MTSSISIMFLQILFTLFLPALVFSLNQEGLYLHNVKLGFDDPDNVLSNWNEHDDTPCNWFGVSCDQLTMSVTSLDLSNANVAGPFPSLLCRLKKLRYISLYNNEVNTTLPEDFSGCEVLEHLDLAQNFLVGTLPASVAELPNLKYLDLSGNNFTGDIPASFGTFRQLEVLGLVGNLLDGTIPGFLGNVTTLKQLNLSYNPFSTGRIPPELGNLMNLEVLWLSDCNLIGEVPDTLGKLKKIVDLDLAVNYLNGPIPSWLTELTSAEQIELYNNSFTGELPVNGWSKMTALRRIDVSMNGVTGTIPKELCELPLESLNLYENQMFGELPQGIANSRNLYELRLFHNRFHGSLPKELGKNSPLLWIDVSENEFSGEIPENLCGNGFLEELLMIGNLLSGEIP…	127835588	127839159	-1
CaHSL2	Capsicum_annuum_UCD10X_v1.0	CA02g24590	PepperUCD10Xch02	ATGGATAACATGAAAATCCAATTTCTGTTAGTGATTATTTTTTTTCTGTTCGTTGTTCCGGCGAGTTCATCGGCCAGGGATATCGCCATTTTACTCCGGGTTAAGTCTGGTCATCTCGGGGACCCAAATGGTTTGCTTGCTAATTGGAATGAGTCTGCTCCAAATGCTCCTTGTAGCTGGACTGGCATTAGCTGTAATCGGAAAACTGGTCAGGTTGTGGCCATTGAGTTTGCAAGTTTTGGAATTTCCGGTCGTTTTCCGGCTGATTTCTGCCGGATTTCGACTTTGCAGAAACTCAATCTGGGTGATAACAGTTTTGGTGATTCTATATCACCTGATTCTTGGTCTCTCTGTTCACATCTTCACTTTCTGAATATTTCTTTGAACTTCTTTGTTGGT…	MDNMKIQFLLVIIFFLFVVPASSSARDIAILLRVKSGHLGDPNGLLANWNESAPNAPCSWTGISCNRKTGQVVAIEFASFGISGRFPADFCRISTLQKLNLGDNSFGDSISPDSWSLCSHLHFLNISLNFFVGQLPEFIAQFDNLTVLDVNSNNFSGEIPASLVRLPKLQQLNIANNLLNGSIPEFLTNLTELTRLEIGSNPYKPSPLPSSIGRLSKLQVLFFRYANLVGEIPDSIRDLKSIQNFDAAINNLTGRIPESLGELKTIQQIELFGNHFSGELPDIFSGLGSLFMFDVSENNLTGKIPESLARLHLISLNLNDNQLEGKIPESLALNPNLCQFKLFNNRFSGTLPQNLGFSDLDEFDVSGNNLEGSLPPNLCSRKKLKTLNLFNNKFNGPIP…	143398021	143402443	1

## Sheet: N. sylvestris
Gene name	SolGenomics source	SolGenomics sequence ID	SolGenomics scaffold	CDS	peptide	Gene start	Gene end	Strand
NsylIDA1	N.sylvestris Genome	gene_14675 (mRNA_26035)	Nsyl_KD945166.1	ATGGCCTCCTCCTCCTCCTCTTCCTCTTCCTCTTCTTCTTCTAAAAATAAAACCCTTTATTACTTAATTTGTTTGATTCTTGCCATTTCTTTTCTTGTTGGTTATGGAGTTGAAGCAAGACCAGGGAGAATGATAATGGAGGAAGAAGAAGCAAATTCAAGAATATTTTCAACACAACATTTGAAGGTATACAGAAAAGAGAATGCATACAAAACAGAAAATTTGCTATTTACTATGCTACCAAAAGGGGTTCCAATTCCTCCTTCTGCTCCATCTAAGAGACACAATGCTTTTGTGGACTCTTCTCCTCAAAATTGA	MASSSSSSSSSSSSKNKTLYYLICLILAISFLVGYGVEARPGRMIMEEEEANSRIFSTQHLKVYRKENAYKTENLLFTMLPKGVPIPPSAPSKRHNAFVDSSPQN*	74265	74582	1
NsylIDA2	N.sylvestris Genome	―	Nsyl_KD978144.1	ATGGCTTATTCTACTAACTCTAAAACCTTTCATTTTTCATGGAATTTCATGTGCTTTATTCTTACCCTTTCTCTTGTTCTTGGCTATGGTGCTGCAGTGAGAACAATGGCGACGGCGACGGCGAGGACGACGACGAAGAAAGAGGAAGCTTCTGGAATGTTCTCAGAGCCTGTGAAAGACTTATATGGTGAAAAGAATGAATATCTGAAAGGTAATTGGTTCAATATGCTACCAAAAGGTGTTCCTATTCCTCCTTCTGCACCATCCAAAAGGCACAATTATTATGTGAACTCTTACCCTTAA	MAYSTNSKTFHFSWNFMCFILTLSLVLGYGAAVRTMATATARTTTKKEEASGMFSEPVKDLYGEKNEYLKGNWFNMLPKGVPIPPSAPSKRHNYYVNSYP*	88678	88980	-1
NsylIDA3	N.sylvestris Genome	gene_21416 (mRNA_39345)	Nsyl_KD951180.1	ATGTTGAAAAGGTTTAAAAACACAACAATATTAGTCTTACTACTTTCTCTTCATCTTCTTTTGATTTTCGTGGCTGATTATCACCATGCAAATGCAACAAAGAACTCACAACTTTTTAATGTTAAGCCTTTGCCTAATTCCCACAATAATTCTCCGCATACATCATTTTCTCAGTCTTTGCCAAAAGGAATCCCTATTCCACCTTCTGCTCCTTCCAAAAGGCACAATGGTATCAACCTCTAA	MLKRFKNTTILVLLLSLHLLLIFVADYHHANATKNSQLFNVKPLPNSHNNSPHTSFSQSLPKGIPIPPSAPSKRHNGINL*	40337	40579	1
NsylIDA4	N.sylvestris Genome	gene_43020 (mRNA_81453)	Nsyl_KD977536.1	ATGGGGAAAATGAGGACAACACTATTCGTTGTTTTGCTTCTTCTTATGGTTGACCATGCTTATGCTGCAAGGGCAACGCACACACAATTTCTCAAAGTTCAACCTTTGCATATGATGAATAAATCTCATCAATTCTCAGAGTCTTTGCCAAAAGGGGTCCCAATTCCACCTTCTGCTCCTTCCCAACGGCACAATGGTATCAACCTCAAAAGGCTAATTAGGCCATGA	MGKMRTTLFVVLLLLMVDHAYAARATHTQFLKVQPLHMMNKSHQFSESLPKGVPIPPSAPSQRHNGINLKRLIRP*	13349	13576	1
NsylIDA5	N.sylvestris Genome	gene_31892 (mRNA_60019)	Nsyl_KD962079.1	ATGATCAGTTTCTTCAGAAGAAAAGTACCTCTTATTCTAGTCTTTTGGATGGCTATTATATTAATCACTATTTTTGGTCATTGTCATGGCTCAAGAAGCAGCTCTCAAGTATTTAACCCAAGTAGCCACAGAAACTCTCATCAATATGGCCATTTTTGGAATTTAATGCCAAAGAGAATTCCAATACCAGCTTCTGGTCCATCAAGAAAACACAATGATATTGGTCTCAAGAGTACTTGGAGATTACCCTAA	MISFFRRKVPLILVFWMAIILITIFGHCHGSRSSSQVFNPSSHRNSHQYGHFWNLMPKRIPIPASGPSRKHNDIGLKSTWRLP*	38313	38564	1
NsylHAE	N.sylvestris Genome	gene_41518 (mRNA_78595)	Nsyl_KD975002.1	ATGCAACTATTCATCTTCTTTTTTAGTACTCTGCCTTTGATCTTTGCTTTAAATCAAGATGGGCTATATCTGCAAAGAATGAAGCTTTCTCTTTCCGACACAGAAGGTGCATTTTCTTCTTGGTCTGAACATGACCCTACCCCCTGTAACTGGACAGGTGTCACGTGTAACGACGCGCCGTCTCCCTCCGTTATCGCCGTTAATCTCTCCGGCGCTTCTCTCGCCGGACCCTTCCCCATTTTCCTCTGCCACCTCCCTTTGCTTTCATCCCTCTCTCTTTCCAATAATCTTATTAACTCTACTCTTCCACTTTCTATTTCTGAATGTCGTAGCCTTACTTACCTTGACCTTTCTCAGAATCTCGTCGGTGGCCCTATTCCTGAAACAATTGCTGATCTG…	MQLFIFFFSTLPLIFALNQDGLYLQRMKLSLSDTEGAFSSWSEHDPTPCNWTGVTCNDAPSPSVIAVNLSGASLAGPFPIFLCHLPLLSSLSLSNNLINSTLPLSISECRSLTYLDLSQNLVGGPIPETIADLPYLRYLDLSGCYFTGDIPASFGKFQQLETLILTENVLTGKVPAMLGNVTSLRTIELAYNPFAPSQFPPELGNLTNLETLWLSMCNLVGSIPLSIEKLRRLSNFDVSNNRLVGPIPSTIFQLNSIVQIELYNNSLTGFLPSGWSNLTRLRRFDVSTNKLNGTIPDELCELSLESLNLFENQFEGLFPESIAKSPNLYELKLFSNRFSGSLPSELGKNSALQYLDVSYNKFSGKIPESLCEMGALEDLIMIYNSFSGSIPASLGNCRS…	55601	58800	1
NsylHSL1	N.sylvestris Genome	gene_9122 (mRNA_15487)	Nsyl_KD937107.1	ATGTTTCTTCAAATCTTTGTTACTCTTTTGTTCCCAACTTTGATTTTCTCACTTAACCAAGAGGGTCTGTATTTACACAACGTGAAGCTCGGATTTGATGACCCTGATAGTGTTCTTTCCAACTGGAATGAGCACGACGAGACACCGTGTAACTGGTTTGGCATAACCTGTGATCAAACAACTCGGTCCGTTACATCCTTGGACCTCGCCAATGCTAACGTTGCTGGTCCTTTTCCTTCACTTCTCTGTCGGTTGAAGAAACTGCGTTACATTTCGTTATACAACAACGCTGTTAACTCCACCCTTCCTGAAGATTTTTCCGGGTGTGAATCTTTGGAGCATCTCGATTTGGCTCAGAATTTGTTGGTCGGTACACTTCCGGCGAGTTTACCTGAGCTT…	MFLQIFVTLLFPTLIFSLNQEGLYLHNVKLGFDDPDSVLSNWNEHDETPCNWFGITCDQTTRSVTSLDLANANVAGPFPSLLCRLKKLRYISLYNNAVNSTLPEDFSGCESLEHLDLAQNLLVGTLPASLPELPNLKYLDLGGNNFTGDIPSSFGSFRQLEVLGLVGNLLDGTIPAFLGNISTLKQLNLSYNPFSTGQIPPELGNLTNLEVLWLSDCNLVGEVPDTLGRLKKIVDLDLAVNYLDGPIPSWLTELTSAEQIELYNNSFTGELPANGWSKMTALRRLDVSMNRVTGTVPRELCELPLESLNLYENQMFGELPQGIANSPNLYELRLFHNRFNGSLPKDLGKNSPLLWIDVSENKFSGEIPENLCGKGFLEELLMIDNVLTGEIPASLSECR…	9901	13300	1
NsylHSL2	N.sylvestris Genome	gene_27949 (mRNA_52300)	Nsyl_KD957655.1	ATGGAACACACGAAACTCCAATTTCTGCTACTCATACAACTGTTTCTATTCATTATTCCGGCTAGTTGCTTGAACCGCGATATCGCCATTTTACTCCGGGTTAAGACAGGTCAGCTCGGTGACCCCAATGGATTGCTCTCTGATTGGAACGCGTCTGCTCCAAATGCGCCTTGTAACTGGACCGGCATTACCTGTGATCGTAAAACGCATAAGGTTGTCTCCATCGAGTTCACCAGTTTTGGAATCTCAGGTCATTTTCCGGCCGACTTCTGCCGGATTTCGACTTTGCAGAAACTCAATCTGGGCGATAACAGTTTCGGTGACTCTATTTCCTCTGACTCCTGGTCCCTATGTTCGCATCTGCACTTTTTGAATCTTTCTTTAAATTTCTTCGTTGGC…	MEHTKLQFLLLIQLFLFIIPASCLNRDIAILLRVKTGQLGDPNGLLSDWNASAPNAPCNWTGITCDRKTHKVVSIEFTSFGISGHFPADFCRISTLQKLNLGDNSFGDSISSDSWSLCSHLHFLNLSLNFFVGKLPEFIAKFDNLTVLDVNSNNFSGDIPASLGRLPRLQELDIANNLLNGSVPEFLSNLTELTRLVIAQNPFKPSPLPSSIGRLGKLRILYARFANLIGNIPDSIKDLKSIQNFDVAINNLTGKIPESIGELKTVEQIELFQNKFSGELPNTFSGLVSLFRFDASQNNLTGKIPDSLARLPLVSLNLNDNNLEGEIPESLALNPNLTQFKLFNNKFSGTLPQDFGMSSDLDEFDVSGNNLEGSLPPNLCSRKKLRILNLFDNRFSGSV…	30001	33700	-1

## Sheet: N. tomentosiformis
Gene name	SolGenomics source	SolGenomics sequence ID	SolGenomics scaffold	CDS	peptide	Gene start	Gene end	Strand
NtomIDA1	N.tomentosiformis Genome	gene_42689 (mRNA_79074)	Ntom_KB972926.1	ATGGCCTCCTCCTCCTCCTCTTCCTCTTCTTCTTCTAAAAATAAAACTCTTTATTACTTAATTTGTTTGATTCTTGCCATTTCTTTTCTTCTTGGTTATGGAGTCGAAGCAAGACCAATCGAAGAAGCTAATTCAAGAATATTTTCATCACAACATTTGAAGGTATACAGAAAAGAGAATGCATACAAAACAGAAAATTTGCTATTTACTATGCTACCAAAAGGGGTTCCAATTCCTCCTTCTGCTCCATCCAAAAGGCACAATGCTGTTATGGACTCTTCACCTCAAAATTGA	MASSSSSSSSSSKNKTLYYLICLILAISFLLGYGVEARPIEEANSRIFSSQHLKVYRKENAYKTENLLFTMLPKGVPIPPSAPSKRHNAVMDSSPQN*	26032	26325	1
NtomIDA2	N.tomentosiformis Genome	―	Ntom_KB954314.1	ATGGCTTATTCTACTAATTCTAAAACCTTTCATTTTTCATGGAATTTCATTTGCTTGATTCTTACCCTTTCTCTTGTTCTTGGCTATGGTGCTGCAGTGAGAACAATGGCGACAACGACGACGACGAAAGAGGAAGCTTCTGGAATGTTCTCAGAGCCTGTGAAAAACTTATATAGTGAAAAGAAAGAATTTCTGAAAGGTAATTGGTTCAATATGCTACCAAAAGGTGTTCCTATTCCTCCTTCTGCACCATCCAAAAGGCACAATTATTATGTGAACTCTTACCCTTAA	MAYSTNSKTFHFSWNFICLILTLSLVLGYGAAVRTMATTTTTKEEASGMFSEPVKNLYSEKKEFLKGNWFNMLPKGVPIPPSAPSKRHNYYVNSYP*	53025	53614	1
NtomIDA3	N.tomentosiformis Genome	gene_38486 (mRNA_71046)	Ntom_KB969023.1	ATGTTGAAAAGGATTAAAAACACAACAATATTAGTCTTGCTACTTTTTCTTCTTCTTCTTATCTTTATGGCTGATAATCACCATGCAAATGCAGCAAAGAACTCACAACTTTTTAATGTTAAGCCATTGACTAATTCCCACAATAATTCTCCTCACAAATCATTTTCTCAGTCTTTGCCAAAAGGAATCCCTATTCCACCTTCTGCTCCTTCCAAAAGGCACAATGGTATCAACCTCTAA	MLKRIKNTTILVLLLFLLLLIFMADNHHANAAKNSQLFNVKPLTNSHNNSPHKSFSQSLPKGIPIPPSAPSKRHNGINL*	33965	34204	1
NtomIDA4	N.tomentosiformis Genome	gene_21697 (mRNA_38310)	Ntom_KB956501.1	ATGGGGAAAATGAGGACAATACTATTCGTTGTTTTGCTTCTTCTGATCGTTGGCCAGGTTTATGCTGCAAGGCACACACAATTTCTCAAAGTTAAGCCTTTGCATATTAATAAATCTCAATTCTCAGAGTCTTTGCCAAAAGGGGTTCCAATTCCACCTTCTGCTCCTTCCCAAAGGCACAATGGTATCAACCTCAAACAGCTTCGGCCATGA	MGKMRTILFVVLLLLIVGQVYAARHTQFLKVKPLHINKSQFSESLPKGVPIPPSAPSQRHNGINLKQLRP*	19193	19405	-1
NtomIDA5	N.tomentosiformis Genome	gene_25187(mRNA_45138)	Ntom_KB958630.1	ATGATCAGTTTCTTCAGAAGAAAAGTACCTCTTATTCTAGTCTTTTGGATGGCTATTATATTAATCACTATTTTTGGTCATTGTCATGGCTCAAGAACCAGCTCTCAAGTATTTAACCCAAGTAGCCAAAGAAACTCTCATAAATATGGCCATTTTTGGAACTTATTGCCAAAGAGAATTCCAATACCAGCTTCTGGTCCATCAAGAAAACACAATGATATTGGTCTTAAGAGTACTTGGAGATTTCCCTGA	MISFFRRKVPLILVFWMAIILITIFGHCHGSRTSSQVFNPSSQRNSHKYGHFWNLLPKRIPIPASGPSRKHNDIGLKSTWRFP*	30910	31161	-1
NtomHAE	N.tomentosiformis Genome	gene_37857 (mRNA_69761)	Ntom_KB968468.1	ATGTTAGGTAATGTAACGAGTCTCAGGACAATTGAACTCGCTTACAACCCATTTGCACCGAGCCAGTTTCCTCCTGAACTTGGTAACTTGACGAATCTTGAGACATTATGGCTAAGTATGTGTAATCTTGTTGGTTCACTTCCACTTAATATTGAGAAATTGAGTCGATTGACTAATTTTGATGTGTCCAATAATAGACTCGTTGGGTCAATACCAAGTACAATTTTCCAGCTTAATAGTATTGTCCAAATTGAGCTATACAATAATTCCCTTACTGGATTTTTGCCTAGTGGATGGTCTAACTTGACTAGATTGAGACGATTCGATGTGTCAACTAACAAGTTAAATGGAACAATTCCTGATGAGTTGTGTGAGTTGTCACTTGAGTCACTCAATTTA…	MLGNVTSLRTIELAYNPFAPSQFPPELGNLTNLETLWLSMCNLVGSLPLNIEKLSRLTNFDVSNNRLVGSIPSTIFQLNSIVQIELYNNSLTGFLPSGWSNLTRLRRFDVSTNKLNGTIPDELCELSLESLNLFENQFEGLFPESIAKSANLYELKLFSNRFSGSLPSELGKNSALQYLDVSYNKFSGKIPESLCEMGALEDLIMIYNSFSGSIPASLGNCRSLRRVRFRGNQLYGEVPTEFWSLPQVYLLDLFGNAFSGNISHMISGAKNMSNLQISRNKLSGVIPSEVGKLKNLVEFSASHNELTGEIPGTLVHLGQLGTLDLSFNELSGEIPLGIHTMKQLSELNLANNGFSGKIPEEIGTLPVLNYLDLSGNYFSGEIPLSLQSLKLNKLNLSNN…	8101	11200	-1
NtomHSL1	N.tomentosiformis Genome	gene_25251 (mRNA_45251)	Ntom_KB958681.1	ATGTTTCTTCAAATCTTTGTTACCCTTTTGTTCCCAACTTTGATTTTCTCACTTAACCAAGAGGGTCTGTATTTGCACAACGTGAAGCTCGGATTTGATGACCCTGATAATGTTCTTTCCAACTGGAATGAACACGACGAGACACCATGTAACTGGTTTGGCATAACATGTGACAAAACAACTCGGTCTGTTACGTCCTTAGACCTCGCTAATGCTAACGTTGCTGGTCCTTTTCCTTCACTTCTCTGTCGGTTAAAAAAACTCCGTTACATTTCGTTATACAACAACGCCGTTAACTCCACTCTTCCTGAAGATTTCTCCGGGTGTGAATCTTTGGAGCATCTCGATTTGGCTCAGAATTTTTTGGTCGGTACACTTCCGGCGAGTTTACCTGCGCTT…	MFLQIFVTLLFPTLIFSLNQEGLYLHNVKLGFDDPDNVLSNWNEHDETPCNWFGITCDKTTRSVTSLDLANANVAGPFPSLLCRLKKLRYISLYNNAVNSTLPEDFSGCESLEHLDLAQNFLVGTLPASLPALPNLKYLDLSGNNFTGDIPASFGSFRQLEVLGLVGNLLDGTIPAFLGNISTLKQLNLSYNPFSTGRIPPELGNLTNLEVLWLSDCNLVGEVPDTLGRLKNIVDLDLAVNYLDGPIPSWLTELTNAEQIELYNNSFTGELPVNGWSKMTALRRLDVSMNRVTGTVPRELCELPLESLNLYENQMFGELPQGIANSPNLYELRLFHNRFNGSLPKDLGKNSPLLWIDVSENKFSGELPENLCGKGFLEELLMIDNLLTGEIPASLSECR…	11701	15400	1
NtomHSL2	N.tomentosiformis Genome	gene_23142 (mRNA_41082)	Ntom_KB957417.1	ATGGAACACATGAAACTCCAATTTCTGCTACTCATACAACTGTTTTTATTCATTATTCCGGCGAGTTGCTTGAACCGCGATATTGCCATTTTACTCCGGGTTAAAACTGGTCAGCTCGGTGACCCCAATGGGTTGCTCTCTGATTGGAACGCATCAGCTCCAAATGCGCCTTGTAACTGGACTGGCATTACCTGTGATCGTAAAACGCGTAAGGTTGTCTCCATCGAGTTCACCAGTTTTGGAATCTCCGGTCATTTTCCGGCCGACTTTTGCCGGATTTCGACTTTGAAGAAACTCAATGTCGGCGATAACAGTTTCGGTGACTCTATTTCCTCCGACTCCTGGTCTCTATGTTCGCATCTGCACTTTTTGAATCTTTCTTTAAATTTCTTCGTTGGC…	MEHMKLQFLLLIQLFLFIIPASCLNRDIAILLRVKTGQLGDPNGLLSDWNASAPNAPCNWTGITCDRKTRKVVSIEFTSFGISGHFPADFCRISTLKKLNVGDNSFGDSISSDSWSLCSHLHFLNLSLNFFVGKLPEFIAKFDNLTVLDVNSNNFSGDIPASLGRLPRLQELDIANNLLNGSVPEFLSNLTELTRLVIAQNPFKPSPLPSSIGRLGKLRILYARFANLIGNIPDSIKDLKSIQNFDVAINNLTGKIPEIIGELKTVEQIELFQNKFSGELPNTFSGLVSLFRFDASQNNLTGKIPDSLARLPLVSLNLNDNNLEGEIPESLSLNPNLTQFKLFNNSFSGILPQDFGLSSDLDEFDVSGNNLEGSLPPNLCSRKKLRILNLFDNRFSGSI…	73401	77200	-1

## Sheet: N. tabacum
Gene name	SolGenomics source	SolGenomics sequence ID	SolGenomics scaffold	CDS	peptide	Gene start	Gene end	Strand
NtabIDA1A	N.tabacum BX Genome	gene_30902 (mRNA_52827)	Ntab-BX_AWOK-SS18147	ATGGCCTCCTCCTCCTCCTCTTCCTCTTCCTCTTCCTCTTCTTCTTCTAAAAATAAAACCCTTTATTACTTAATTTGTTTGATTCTTGCCATTTCTTTTCTTGTTGGTTATGGAGTTGAAGCAAGACCAGGGAGAATGATAATGGAGGAAGAAGAAGCAAATTCAAGAATATTTTCAACACAACATTTGAAGGTATACAGAAAAGAGAATGCATACAAAACAGAAAATTTGCTATTTACTATGCTACCAAAAGGGGTTCCAATTCCTCCTTCTGCTCCATCTAAGAGACACAATGCTTTTGTGGACTCTTCTCCTCAAAATTGA	MASSSSSSSSSSSSSSKNKTLYYLICLILAISFLVGYGVEARPGRMIMEEEEANSRIFSTQHLKVYRKENAYKTENLLFTMLPKGVPIPPSAPSKRHNAFVDSSPQN*	707412	707735	-1
NtabIDA1B	N.tabacum BX Genome	gene_86896 (mRNA_146362)	Ntab-BX_AWOK-SS9960	ATGGCCTCCTCCTCCTCCTCTTCCTCTTCTTCTTCTAAAAATAAAACTCTTTATTACTTAATTTGTTTGATTCTTGCCATTTCTTTTCTTCTTGGTTATGGAGTCGAAGCAAGACCAATCGAAGAAGCTAATTCAAGAATATTTTCATCACAACATTTGAAGGTATACAGAAAAGAGAATGCATACAAAACAGAAAATTTGCTATTTACTATGCTACCAAAAGGGGTTCCAATTCCTCCTTCTGCTCCATCCAAAAGGCACAATGCTGTTATGGACTCTTCACCTCAAAATTGA	MASSSSSSSSSSKNKTLYYLICLILAISFLLGYGVEARPIEEANSRIFSSQHLKVYRKENAYKTENLLFTMLPKGVPIPPSAPSKRHNAVMDSSPQN*	271769	272062	1
NtabIDA2A	N.tabacum BX Genome	―	Ntab-BX_AWOK-SS12153	ATGGCTTATTCTACTAACTCTAAAACCTTTCATTTTTCATGGAATTTCATGTGCTTTATTCTTACCCTTTCTCTTGTTCTTGGCTATGGTGCTGCAGTGAGAACAATGGCGACGGCGACGGCGAGGACGACGACGAAGAAAGAGGAAGCTTCTGGAATGTTCTCAGAGCCTGTGAAAGACTTATATGGTGAAAAGAATGAATATCTGAAAGGTAATTGGTTCAATATGCTACCAAAAGGTGTTCCTATTCCTCCTTCTGCACCATCCAAAAGGCACAATTATTATGTGAACTCTTACCCTTAA	MAYSTNSKTFHFSWNFMCFILTLSLVLGYGAAVRTMATATARTTTKKEEASGMFSEPVKDLYGEKNEYLKGNWFNMLPKGVPIPPSAPSKRHNYYVNSYP*	24919	25221	-1
NtabIDA2B	N.tabacum BX Genome	―	Ntab-BX_AWOK-SS20685	ATGGCTTATTCTACTAATTCTAAAACCTTTCATTTTTCATGGAATTTCATGTGCTTGATTCTTACCCTTTCTCTTGTTCTTGGCTATGGTGCTGCAGTGAGAACAATGGCGACAACGACGACGACGAAAGAGGAAGCTTCTGGAATGTTCTCAGAGCCTGTGAAAAACTTATATGATGAAAAGAAAGAATTTCTGAAAGGTAATTGGTTCAATATGCTACCAAAAGGTGTTCCTATTCCTCCTTCTGCACCATCCAAAAGGCACAATTATTATGTGAACTCTTACCCTTAA	MAYSTNSKTFHFSWNFMCLILTLSLVLGYGAAVRTMATTTTTKEEASGMFSEPVKNLYDEKKEFLKGNWFNMLPKGVPIPPSAPSKRHNYYVNSYP*	67080	68370	-1
NtabIDA3A	N.tabacum BX Genome	―	Ntab-BX_AWOK-SS473	ATGTTGAAAAGGTTTAAAAACACAACAATATTAGTCTTACTACTTTCTCTTCATCTTCTTTTGATTTTCGTGGCTGATTATCACCATGCAAATGCAACAAAGAACTCACAACTTTTTAATGTTAAGCCTTTGCCTAATTCCCACAATAATTCTCCGCATACATCATTTTCTCAGTCTTTGCCAAAAGGAATCCCTATTCCACCTTCTGCTCCTTCCAAAAGGCACAATGGTATCAACCTCTAA	MLKRFKNTTILVLLLSLHLLLIFVADYHHANATKNSQLFNVKPLPNSHNNSPHTSFSQSLPKGIPIPPSAPSKRHNGINL*	166199	166441	-1
NtabIDA3B	N.tabacum BX Genome	―	Ntab-BX_AWOK-SS2799	ATGTTGAACAGGATTAAAAACACAACAATATTAGTCTTGCTACTTTTTCTTCTTCTTCTTATCTTTATGGCTGATAATCACCATGCAAATGCAGCAAAGAACTCACAACTTTTTAATGTTAAGCCATTGACTAATTCCCACAATAATTCTCCTCACAAATCATTTTCTCAGTCTTTGCCAAAAGGAATCCCTATTCCACCTTCTGCTCCTTCCAAAAGGCACAATGGTATCAACCTCTAA	MLNRIKNTTILVLLLFLLLLIFMADNHHANAAKNSQLFNVKPLTNSHNNSPHKSFSQSLPKGIPIPPSAPSKRHNGINL*	946688	946927	1
NtabIDA4A	N.tabacum BX Genome	―	Ntab-BX_AWOK-SS18001	ATGGGGAAAATGAGGACAACACTATTCGTTGTTTTGCTTCTTCTTATGGTTGACCATGCTTATGCTGCAAGGGCAACGCACACACAATTTCTCAAAGTTCAACCTTTGCATATGATGAATAAATCTCATCAATTCTCAGAGTCTTTGCCAAAAGGGGTCCCAATTCCACCTTCTGCTCCTTCCCAACGGCACAATGGTATCAACCTCAAAAGGCTAATTAGGCCATGA	MGKMRTTLFVVLLLLMVDHAYAARATHTQFLKVQPLHMMNKSHQFSESLPKGVPIPPSAPSQRHNGINLKRLIRP*	26098	26325	1
NtabIDA4B	N.tabacum BX Genome	―	Ntab-BX_AWOK-SS12176	ATGGGGAAAATGAGGACAATACTATTCGTTGTTTTGCTTCTTCTGATCGTTGGCCAGGTTTATGCTGCAAGGCACACACAATTTCTCAAAGTTAAGCCTTTGCATATTAATAAATCTCAATTCTCAGAGTCTTTGCCAAAAGGGGTTCCAATTCCACCTTCTGCTCCTTCCCAAAGGCACAATGGTATCAACCTCAAACAGCTTCGGCCATGA	MGKMRTILFVVLLLLIVGQVYAARHTQFLKVKPLHINKSQFSESLPKGVPIPPSAPSQRHNGINLKQLRP*	491822	492033	-1
NtabIDA5A	N.tabacum BX Genome	gene_30566 (mRNA_52271)	Ntab-BX_AWOK-SS18104	ATGATCAGTTTCTTCAGAAGAAAAGTACCTCTTATTCTAGTCTTTTGGATGGCTATTATATTAATCACTATTTTTGGTCATTGTCATGGCTCAAGAAGCAGCTCTCAAGTATTTAACCCAAGTAGCCACAGAAACTCTCATCAATATGGCCATTTTTGGAATTTAATGCCAAAGAGAATTCCAATACCAGCTTCTGGTCCATCAAGAAAACACAATGATATTGGTCTTAAGAGTACTTGGAGATTACCCTAA	MISFFRRKVPLILVFWMAIILITIFGHCHGSRSSSQVFNPSSHRNSHQYGHFWNLMPKRIPIPASGPSRKHNDIGLKSTWRLP*	315608	315859	-1
NtabIDA5B	N.tabacum BX Genome	gene_84812 (mRNA_142789)	Ntab-BX_AWOK-SS9524	ATGATCAGTTTCTTCAGAAGAAAAGTACCTCTTATTCTAGTCTTTTGGATGGCTATTATATTAATCACTATTTTTGGTCATTGTCATGGCTCAAGAACCAGCTCTCAAGTATTTAACCCAAGTAGCCAAAGAAACTCTCATAAATATGGCCATTTTTGGAACTTATTGCCAAAGAGAATTCCAATACCAGCTTCTGGTCCATCAAGAAAACACAATGATATTGGTCTTAAGAGTACTTGGAGATTTCCCTGA	MISFFRRKVPLILVFWMAIILITIFGHCHGSRTSSQVFNPSSQRNSHKYGHFWNLLPKRIPIPASGPSRKHNDIGLKSTWRFP*	125323	125574	1
NtabHAE.1	N.tabacum BX Genome	gene_32598 (mRNA_55713)	Ntab-BX_AWOK-SS18352	ATGCAACTATTCATCTTCTTTTTTAGTACTCTGCCTTTGATCTTTGCTTTAAATCAAGATGGGCTATATCTGCAAAGAATGAAGCTTTCTCTTTCCGACACAGAAGGTGCATTTTCTTCTTGGTCTGAACATGACCCTACCCCCTGTAACTGGACAGGTGTCACGTGTAACGACGCGCCGTCTCCCTCCGTTATCGCCGTTAATCTCTCCGGCGCTTCTCTCGCCGGACCCTTCCCCATTTTCCTCTGCCACCTCCCTTTGCTTTCATCCCTCTCTCTTTCCAATAATCTTATTAACTCTACTCTTCCACTTTCTATTTCTGAATGTCGTAGCCTTACTTACCTTGACCTTTCTCAGAATCTCGTCGGTGGCCCTATTCCTGAAACAATTGCTGATCTG…	MQLFIFFFSTLPLIFALNQDGLYLQRMKLSLSDTEGAFSSWSEHDPTPCNWTGVTCNDAPSPSVIAVNLSGASLAGPFPIFLCHLPLLSSLSLSNNLINSTLPLSISECRSLTYLDLSQNLVGGPIPETIADLPYLRYLDLSGCYFTGDIPASFGKFQQLETLILTENVLTGKVPAMLGNVTSLRTIELAYNPFAPSQFPPELGNLTNLETLWLSMCNLVGSIPLSIEKLRRLSNFDVSNNRLVGPIPSTIFQLNSIVQIELYNNSLTGFLPSGWSNLTRLRRFDVSTNKLNGTIPDELCELSLESLNLFENQFEGLFPESIAKSPNLYELKLFSNRFSGSLPSELGKNSALQYLDVSYNKFSGKIPESLCEMGALEDLIMIYNSFSGSIPASLGNCRS…	54701	58000	1
NtabHAE.2	N.tabacum BX Genome	gene_49221 (mRNA_83562)	Ntab-BX_AWOK-SS2766	ATGTTAGGTAATGTAACGAGTCTCAGGACAATTGAACTCGCTTACAACCCATTTGCACCGAGCCAGTTTCCTCCTGAACTTGGTAACTTGACGAATCTTGAGACATTATGGCTAAGTATGTGTAATCTTGTTGGTTCAATTCCACTTAATATTGAGAAATTGAGTCGATTGACTAATTTTGATGTGTCCAATAATAGACTCGTTGGGTCAATACCAAGTACAATTTTCCAGCTTAATAGTATTGTCCAAATTGAGCTATACAATAATTCCCTTACTGGATTTTTGCCTAGTGGATGGTCTAACTTGACTAGATTGAGACGATTCGATGTGTCAACTAACAAGTTAAATGGAACAATTCCTGATGAGTTGTGTGAGTTGTCACTTGAGTCACTCAATTTA…	MLGNVTSLRTIELAYNPFAPSQFPPELGNLTNLETLWLSMCNLVGSIPLNIEKLSRLTNFDVSNNRLVGSIPSTIFQLNSIVQIELYNNSLTGFLPSGWSNLTRLRRFDVSTNKLNGTIPDELCELSLESLNLFENQFEGLFPESIAKSANLYELKLFSNRFSGSLPSELGKNSALQYLDVSYNKFSGKIPESLCEMGALEDLIMIYNSFSGSIPASLGNCRSLRRVRFRGNQLYGEVPTEFWSLPQVYLLDLFGNAFSGNISHMISGAKNMSNLQISRNKLSGVIPSEVGKLKNLVEFSASHNELTGEIPGTLVHLGQLGTLDLSFNELSGEIPLGIHTMKQLSELNLANNGFSGKIPDEIGTLPVLNYLDLSGNYFSGEIPLSLQSLKLNKLNLSNN…	217401	220500	-1
NtabHSL1.1	N.tabacum BX Genome	gene_63539 (mRNA_106017)	Ntab-BX_AWOK-SS4971	ATGTTTCTTCAAATCTTTGTTACTCTTTTGTTCCCAACTTTGATTTTCTCACTTAACCAAGAGGGTCTGTATTTACACAACGTGAAGCTCGGATTTGATGACCCTGATAGTGTTCTTTCCAACTGGAATGAGCACGACGAGACACCGTGTAACTGGTTTGGCATAACCTGTGATCAAACAACTCGGTCCGTTACATCCTTGGACCTCGCCAATGCTAACGTTGCTGGTCCTTTTCCTTCACTTCTCTGTCGGTTGAAGAAACTGCGTTACATTTCGTTATACAACAACGCTGTTAACTCCACCCTTCCTGAAGATTTTTCCGGGTGTGAATCTTTGGAGCATCTCGATTTGGCTCAGAACTTTTTGGTCGGTACACTTCCGGCGAGTTTACCTGAGCTT…	MFLQIFVTLLFPTLIFSLNQEGLYLHNVKLGFDDPDSVLSNWNEHDETPCNWFGITCDQTTRSVTSLDLANANVAGPFPSLLCRLKKLRYISLYNNAVNSTLPEDFSGCESLEHLDLAQNFLVGTLPASLPELPNLKYLDLGGNNFTGDIPSSFGSFRQLEVLGLVGNLLDGTIPAFLGNISTLKQLNLSYNPFSTGQIPPELGNLTNLEVLWLSDCNLVGEVPDTLGRLKKIVDLDLAVNYLDGPIPSWLTELTSAEQIELYNNSFTGELPANGWSKMTALRRLDVSMNRVTGTVPRELCELPLESLNLYENQMFGELPQGIANSPNLYELRLFHNRFNGSLPKDLGKNSPLLWIDVSENKFSGEIPENLCGKGFLEELLMIDNVLTGEIPASLSECR…	8301	12000	1
NtabHSL1.2	N.tabacum BX Genome	gene_63539 (mRNA_106018)	Ntab-BX_AWOK-SS11846	ATGTTTCTTCAAATCTTTGTTACTCTTTTGTTCCCAACTTTGATTTTCTCACTTAACCAAGAGGGTCTGTATTTACACAACGTGAAGCTCGGATTTGATGACCCTGATAGTGTTCTTTCCAACTGGAATGAGCACGACGAGACACCGTGTAACTGGTTTGGCATAACCTGTGATCAAACAACTCGGTCCGTTACATCCTTGGACCTCGCCAATGCTAACGTTGCTGGTCCTTTTCCTTCACTTCTCTGTCGGTTGAAGAAACTGCGTTACATTTCGTTATACAACAACGCTGTTAACTCCACCCTTCCTGAAGATTTTTCCGGGTGTGAATCTTTGGAGCATCTCGATTTGGCTCAGAACTTTTTGGTCGGTACACTTCCGGCGAGTTTACCTGAGCTT…	MFLQIFVTLLFPTLIFSLNQEGLYLHNVKLGFDDPDNVLSNWNEHDETPCNWFGITCDKTTRSVTSLDLANANVAGPFPSLLCRLKKLRYISLYNNAVNSTLPEDFSGCESLEHLDLAQNFLVGTLPASLPALPNLKYLDLSGNNFTGDIPASFGSFRQLEVLGLVGNLLDGTIPAFLGNISTLKQLNLSYNPFSTGRIPPELGNLTNLEVLWLSDCNLVGEVPDTLGRLKNIVDLDLAVNYLDGPIPSWLTELTNAEQIELYNNSFTGELPVNGWSKMTALRRLDVSMNRVTGTVPRELCELPLESLNLYENQMFGELPQGIANSPNLYELRLFHNRFNGSLPKDLGKNSPLLWIDVSENKFSGELPENLCGKGFLEELLMIDNLLTGEIPASLSECR…	218301	222000	1
NtabHSL2.1	N.tabacum BX Genome	gene_66081 (mRNA_110390)	Ntab-BX_AWOK-SS5522	ATGGAACACACGAAACTCCAATTTCTGCTACTCATACAACTGTTTCTATTCATTATTCCGGCTAGTTGCTTGAACCGCGATATCGCCATTTTACTCCGGGTTAAGACAGGTCAGCTCGGTGACCCCAATGGATTGCTCTCTGATTGGAACGCGTCTGCTCCAAATGCGCCTTGTAACTGGACCGGCATTACCTGTGATCGTAAAACGCATAAGGTTGTCTCCATCGAGTTCACCAGTTTTGGAATCTCAGGTCATTTTCCGGCCGACTTCTGCCGGATTTCGACTTTGCAGAAACTCAATCTGGGCGATAACAGTTTCGGTGACTCTATTTCCTCTGACTCCTGGTCCCTATGTTCGCATCTGCACTTTTTGAATCTTTCTTTAAATTTCTTCGTTGGC…	MEHTKLQFLLLIQLFLFIIPASCLNRDIAILLRVKTGQLGDPNGLLSDWNASAPNAPCNWTGITCDRKTHKVVSIEFTSFGISGHFPADFCRISTLQKLNLGDNSFGDSISSDSWSLCSHLHFLNLSLNFFVGKLPEFIAKFDNLTVLDVNSNNFSGDIPASLGRLPRLQELDIANNLLNGSVPEFLSNLTELTRLVIAQNPFKPSPLPSSIGRLGKLRILYARFANLIGNIPDSIKDLKSIQNFDVAINNLTGKIPESIGELKTVEQIELFQNKFSGELPNTFSGLVSLFRFDASQNNLTGKIPDSLARLPLVSLNLNDNNLEGEIPESLALNPNLTQFKLFNNKFSGTLPQDFGMSSDLDEFDVSGNNLEGSLPPNLCSRKKLRILNLFDNRFSGSV…	246701	250400	1
NtabHSL2.2	N.tabacum BX Genome	gene_29102 (mRNA_49768)	Ntab-BX_AWOK-SS17840	ATGGAACACATGAAACTCCAATTTCTGCTACTCATCCAACTGTTTTTATTCATTATTCCGGCGAGTTGCTTGAACCGCGATATTGCCATTTTACTCCGGGTTAAAACTGGTCAGCTCGGTGACCCCAATGGGTTGCTCTCTGATTGGAACGCATCAGCTCCAAATGCGCCTTGTAACTGGACTGGCATTACCTGTGATCGTAAAACGCGTAAGGTTGTCTCCATCGAGTTCACCAGTTTTGGAATCTCCGGTCATTTTCCGGCCGACTTTTGCCGGATTTCGACTTTGAAGAAACTCAATGTCGGCGATAACAGTTTCGGTGACTCTATTTCCTCCGACTCCTGGTCTCTATGTTCGCATCTGCACTTTTTGAATCTTTCTTTAAATTTCTTCGTTGGC…	MEHMKLQFLLLIQLFLFIIPASCLNRDIAILLRVKTGQLGDPNGLLSDWNASAPNAPCNWTGITCDRKTRKVVSIEFTSFGISGHFPADFCRISTLKKLNVGDNSFGDSISSDSWSLCSHLHFLNLSLNFFVGKLPEFIAKFDNLTVLDVNSNNFSGDIPASLGRLPRLQELDIANNLLNGSVPEFLSNLTELTRLVIAQNPFKPSPLPSSIGRLGKLRILYARFANLIGNIPDSIKDLKSIQNFDVAINNLTGKIPEIIGELKTVEQIELFQNKFSGELPNTFSGLVSLFRFDASQNNLTGKIPDSLARLPLVSLNLNDNNLEGEIPESLSLNPNLTQFKLFNNSFSGILPQDFGLSSDLDEFDVSGNNLEGSLPPNLCSRKKLRILNLFDNRFSGSI…	84701	88400	1

## Sheet: N. benthamiana
Gene name	SolGenomics source	SolGenomics sequence ID	SolGenomics scaffold	CDS	peptide	Gene start	Gene end	Strand
NbenIDA1A	N.benthamiana Genome v1.0.1	―	Niben101Scf00570	ATGGCTTCCTCCTCCTCTTCCTCTTCTTCTTCTAAAAATAAAACCCCTTTTTACTTAATTTGTTTGATTCTTGCCATTTCTTTTCTTGTTGGTTATGGAGTTGAAGCAAGACCAGGAAGAATGATAAAGGAGGAAGAAGAAGCCAATTCAAGAATATTTTCAACACAACATTTGAAGGCATACAGAAAAGAAAATGCATACAAAACAGAAAATTTGGTATTTACTATGCTACCAAAAGGGGTTCCAATTCCTCCTTCTGCTCCATCTAAG	MASSSSSSSSSKNKTPFYLICLILAISFLVGYGVEARPGRMIKEEEEANSRIFSTQHLKAYRKENAYKTENLVFTMLPKGVPIPPSAPSK	62104	62373	-1
NbenIDA1B	N.benthamiana Genome v1.0.1	―	Niben101Scf01338	ATGGCCTCCTCCTCTTCCTCTTCTTTTTCTAAAAACAAAACCATTTATTATTTAATTTGCTTGATTCTTGCCATTTCTTTTCTTCTTGATTATGGAGTTGAAGCAAGACCAGGGAGAATGATAATGGAGGGAAAAAAAGCAAATTCAAGAATATTTTCAACACAACATTTGAAGGTATACAGAAAAGAAAATGCATACAAAACAGAAAATTTGGTATTTACTATGCTACCAAAAGGGGTTCCAATTCCTCCTTCTGCTCCATCTAAGAGACACAATGCTTTTGTGGACTCTTCACCTCAAAATTGA	MASSSSSSFSKNKTIYYLICLILAISFLLDYGVEARPGRMIMEGKKANSRIFSTQHLKVYRKENAYKTENLVFTMLPKGVPIPPSAPSKRHNAFVDSSPQN*	640730	641035	1
NbenIDA2A	N.benthamiana Genome v1.0.1	Niben101Scf23219g00003.1	Niben101Scf23219	ATGGCTTATTCTACTAATTCTAAAACTTTTTATTTTTCATGGAATTTTATGTGCTTGATTCTTACCCTTTCTCTTGTTCTTGGCTATGGTGCTGCAGTGAGATCAATGGTGGCAACGACGACGACGAAGAATAAAGAGGAAGCTTCTGGAATGTTCTCAGAGCCTGTGAAAGACTTATACGGTGAAAATGAATATTTGAAAGGTGATTGGCTCAATATGCTACCAAAAGGTGTTCCTATTCCTCCTTCTGCACCATCCAAAAGGCACAATTATTATGTGAACTCTTACCCTTAA	MAYSTNSKTFHFSWNFICLILTLSLVLGFSAAVRSMVTTTATTTTKGEASGMFSEPVKDFYGEKNLKENWFNMLPKGVPIPPSAPSKRHNYYVNPYP*	7370	7663	-1
NbenIDA2B	N.benthamiana Genome v1.0.1	Niben101Scf03368g01013.1	Niben101Scf03368	ATGGCTTATTCTACTAATTCTAAAACCTTTCATTTTTCATGGAATTTCATTTGCTTGATTCTTACCCTTTCTCTTGTTCTTGGCTTTAGTGCTGCAGTGAGATCAATGGTGACAACAACAGCGACGACGACGACGAAAGGAGAAGCTTCTGGAATGTTCTCAGAGCCCGTGAAAGACTTCTATGGTGAAAAGAATCTGAAAGAAAATTGGTTCAATATGCTACCAAAAGGTGTTCCTATTCCTCCTTCTGCACCATCCAAAAGGCACAATTATTATGTGAACCCTTACCCTTAA	MAYSTNSKTFYFSWNFMCLILTLSLVLGYGAAVRSMVATTTTKNKEEASGMFSEPVKDLYGENEYLKGDWLNMLPKGVPIPPSAPSKRHNYYVNSYP*	114599	114892	-1
NbenIDA3A	N.benthamiana Genome v1.0.1	―	Niben101Scf18667	ATGTTGAAAAGGTTTAAAAACACAACAATATTAGTCTTGCTACTTTCTCTTCATCTTCTTCTGATTTTCTTGGCTGATTATCACCATGCAAATGCAACAAAGAACTCACAACTTTTTAATGTTAAGCCTTTGCCTAATTCTCACAATAATTCTCCTCATACATCATTTTCTCAATCTTTGCCAAAAGGAATCCCTATTCCACCTTCTGCTCCTTCCAAAAGGCACAATGGTATCAACCTCTAA	MLKRFKNTTILVLLLSLHLLLIFLADYHHANATKNSQLFNVKPLPNSHNNSPHTSFSQSLPKGIPIPPSAPSKRHNGINL*	206436	206678	1
NbenIDA3B	N.benthamiana Genome v1.0.1	―	Niben101Scf01180	ATGTTGAAAAGGTTTAAAAACAAAACAATATTAGTGTTGCTGCCATTTCTTCTTATTCTTCTGATATTTATGGCTGATAATTACCATGCAAATGCAACAAAGAACTCACAAGTTTTTAATGTTAAGCCATTGCCTAATTCCCACAATAATTCTCCTCACAGATCATTTTCTCAGTCTTTGCCAAAAGGAATACCTGTTCCACCTTCTGCTCCTTCGAAAAGGCACAATGGTATCAACCTCTAA	MLKRFKNKTILVLLPFLLILLIFMADNYHANATKNSQVFNVKPLPNSHNNSPHRSFSQSLPKGIPVPPSAPSKRHNGINL*	267334	267576	-1
NbenIDA4	N.benthamiana Genome v1.0.1	―	Niben101Scf19133	ATGGGGAAAATGAGCTTAAAGACAACAATACTATTTGTTGTTTTGCTTCTTTTGATGGTTGACCATGCTTATGCTGCAAGGGCAACGCACACACAATTTCTCAAAGTTCAGCCTTTGCATATGATGAATAAATCTCATCAATTCTCAGAGTCTTTGCCAAAAGGGGTCCCAATTCCACCTTCTGCTCCTTCCCAACGGCACAATGGTATCAACCTCAAAAGGCTAATTATTAGGCCTTGA	MGKMSLKTTILFVVLLLLMVDHAYAARATHTQFLKVQPLHMMNKSHQFSESLPKGVPIPPSAPSQRHNGINLKRLIIRP*	87532	87771	1
NbenIDA5A	N.benthamiana Genome v1.0.1	―	Niben101Scf03848	ATGATCAGTTTCTTCAGAAGAAAAGTAGCTCTTATTCTAGTCTTTTGGATGGCTATTATATTAATCACTATTTTTGGTCATTGTCATGGTTCAAGAAGCAGCTCTCAAGTATTTAACCCAAGTAGCCAAAGAAACTCTCATCGATATGGCCATTTTTGGAACTTACTGCCTAAAAGAATTCCAATACCAGCTTCTGGTCCATCAAGAAAACACAATGATATTGGTCTTAAGAGTACTTGGAGATTACCCTAA	MISFFRRKVALILVFWMAIILITIFGHCHGSRSSSQVFNPSSQRNSHRYGHFWNLLPKRIPIPASGPSRKHNDIGLKSTWRLP*	699324	699575	1
NbenIDA5B	N.benthamiana Genome v1.0.1	―	Niben101Scf02135	ATGATTAGTTTCTTCAGAAGAAAAGTACCTCTTATTCTAGTCTTTATATTAATCACTATTTTTGGTCATTGTCATGGTTCAAGAAGCAGCTCTCAAAAATTTAACCCGAGTAGCCAAAGAAATTCTCATCAATATGGCCATTTTTGGAACTTGTTGCCAAAGAGAATTCCAATACCAGCTTCTGGTCCATCAAGAAAACATAATGATATTGGTCTTAAGAGTACTTGGAGATTACCCTGA	MISFFRRKVPLILVFILITIFGHCHGSRSSSQKFNPSSQRNSHQYGHFWNLLPKRIPIPASGPSRKHNDIGLKSTWRLP*	404883	405122	-1
NbenHAE.1	N.benthamiana Genome v1.0.1	Niben101Scf09774g00001.1	Niben101Scf09774Ctg001	ATGGGCTATATCTGCAAAGACTGAAACTTTCTCTTTCCGACACAGAAGGTGCATTTTCTTCTTGGTCTGAACATGATCTTACCCCCTGTAACTGGACAGGTGTCACCTGTAACGACGCGCCGTCTCCCTCCGTCATCGCCGTTAATCTCTCCGGCGCTTCTCTAGCCGGACCCTTCCCTATATTCCTCTGCCACCTCACTTCACTTTCATCCCTCTCTCTTTCCAATAATCTTTTAAATTCTAGTCTCCCTCTTTCTATTTCTGAATGTCGTAGCCTCACTTACCTTGACCTTTCTCAGAATCTCCTCGGCGGCCCTATTCCTGAAACAATTGCTCATCTCCCTTACCTCAGATACCTTGATCTTAGCGGGTGCTATTTTACGGGAGATATTCCGGCAA…	MQLFIFFLSSLPFIFALNQDGLYLQRLKLSLSDTEGAFSSWSEHDLTPCNWTGVTCNDAPSPSVIAVNLSGASLAGPFPIFLCHLTSLSSLSLSNNLLNSSLPLSISECRSLTYLDLSQNLLGGPIPETIAHLPYLRYLDLSGCYFTGDIPASFGKFQRLETLILTENVLTGKVPATLGNVTSLRTIELAYNPFVPSQFPPELGNLTNLETLWLSMCNLVGSIPLSIEKLSQLTNFDVSNNRLVGSIPSTIFQLNSIVQIELYNNSLTGFLPSGWSNLTRLRRFDVSTNKLNGTIPDELCELSLESLNLFENQFDGLFPESIAKSPNLYELKLFSNRFSGSLPSELGKNSALQYLDVSYNKFSGKFPETLCEMRALEDLIAIYNSFSGNIPASLGNCRS…	1101	4300	1
NbenHAE.2	N.benthamiana Genome v1.0.1	Niben101Scf05190g00001.1	Niben101Scf05190Ctg007	ATGCAATTATTCATCTTCTTTTTGAGTACTCTGCCTTTGATATTTGCTTTAAATCAAGATGGGCTATATTTGCAAAGACTGAAACTTTCTCTTTCCGATACAGGAGGTGCATTTTCTTCTTGGTCCGAACATGATCTTACCCCCTGTAACTGGACAGGTGTCACTTGTAACGATGCGCCGTCTCCCTCCGTTGTCGCCGTTAATCTCTCCGGCGCTTCTCTCGCCGGACCTTTCCCCATTTTCCTCTGCCACCTCCCTTTGCTTTCATCCCTCTCTCTTTCCAATAATCTCATAAACTCTACTCTTCCACTTTCTATTTCGGAATGTCGTAGCCTCACTTACCTTGACCTTTCTCAGAATCTCCTCGATACCTTGATCTTAGCGGGTGCTATTTTACTG…	MQLFIFFLSTLPLIFALNQDGLYLQRLKLSLSDTGGAFSSWSEHDLTPCNWTGVTCNDAPSPSVVAVNLSGASLAGPFPIFLCHLPLLSSLSLSNNLINSTLPLSISECRSLTYLDLSQNLLDTLILAGAILLGIYRKQLETLILTENVLTGKVPAMLGNVTSLRTIELAYNPFSPSQFPPELGNLTNLETLWLSMCNLVGSIPQSIEKLSRLANFDVSNNRLVGSIPSTIFQLSSIVQIELYNNSLTGFLPSGWSNLTKLRRFDVSTNKFTGTIPDELCDLSLESLNLFENQFDGLFPESIAKSPNLYELKLFSNRFSGSLPSELGKNSALQYLDVSYNKFSGKIPESLCEMGALEDLIMIYNSFSGTIPASLGNCRSLRRVRFRGNQLYGEVPTEFW…	1	2400	1
NbenHSL1.1	N.benthamiana Genome v1.0.1	Niben101Scf03169g02005.1	Niben101Scf03169Ctg027	ATGTTTCTTCAAATCTTTGTTACCCTTTTATTCCCAACTTTGATTTTCTCACTTAACCAAGAGGGTCTGTATTTACACAACGTGAAGCTCGGATTTGATGACCCTGATAATGTTCTTTCCAACTGGAATGATCACGACGAGACACCATGTAACTGGTTTGGCATAACCTGTGATCAAACAACTCGGTCCGTTACATCCTTGGACCTCGCTAATGCTAACGTTGCTGGTCCTTTTCCCTCACTTCTCTGTCGGTTAAAGAAACTCCGCTACATTTCATTATACAATAACGCTATTAACTCCACTCTTCCTGAAGATTTCTCTGGGTGTGAATCTTTGGAACATCTAGATTTGGCTCAGAATTTTTTGGTCGGTACACTTCCGTCGAGTTTACCTGAGCTT…	MFLQIFVTLLFPTLIFSLNQEGLYLHNVKLGFDDPDNVLSNWNEHDETPCNWFGITCDQTTRSVTSLDLANANVAGPLPSLLCRLKKLRYISLYNNAVNSTLPEDFSGCESLEHLDLAQNFLVGTLPSSLPELPNLKYLDLGGNNFTGDIPSSFGSFRQLEVLGLVGNLLDGTIPAFLGNISTLKQLNLSYNPFSTGQILPELGNLTNLEVLWLSDCNLVGEVPDTLGWLTKIVDLDLAVNYLDGPIPSWLTELTSVEQIELYNNSFTGELPVNGWSKMTALRRLDVSMNRVTGTVPRELCELPLESLNLYENQMFGELPQGIANSPNLYELRLFHNRFNGSLPNDLGKNSPLLWIDVSENKFSGEIPENLCGKGFLEELLMIDNLLTGEIPASLSECR…	801	3900	1
NbenHSL1.2	N.benthamiana Genome v1.0.1	Niben101Scf11552g02006.1	Niben101Scf11552Ctg025	ATGTTTCTTCAAATCTTTGTTACTCTTTTATTCCCAACTTTGATTTTCTCACTTAACCAAGAGGGTCTGTATTTACACAACGTGAAGCTCGGATTTGATGACCCTGATAATGTTCTTTCCAACTGGAATGAGCACGATGAGACACCGTGTAACTGGTTTGGCATAACCTGTGATCAAACAACTCGGTCCGTTACATCCTTGGACCTCGCTAATGCTAACGTTGCTGGTCCTTTGCCTTCACTTCTCTGTCGGTTGAAGAAACTGCGTTACATTTCGTTATACAATAACGCTGTTAACTCCACCCTTCCTGAAGATTTCTCCGGGTGTGAATCTTTGGAGCATCTCGATTTGGCTCAGAATTTTTTGGTCGGTACACTTCCGGCGAGTTTACCTGAGCTT…	MFLQIFVTLLFPTLIFSLNQEGLYLHNVKLGFDDPDNVLSNWNEHDETPCNWFGITCDQTTRSVTSLDLANANVAGPLPSLLCRLKKLRYISLYNNAVNSTLPEDFSGCESLEHLDLAQNFLVGTLPASLPELPNLKYLDLGGNNFTGDIPSSFGSFRQLEVLGLVGNLLDGTIPAFLGNISTLKQLNLSYNPFSTGRILPELGNLTNLEVLWLSDCNLVGEVPDTLGRLKNIVDLDLAVNYLDGPIPSWLTELTSAEQIELYNNSFTGELPVSGWSKMTALRRLDVSMNRVTGPIPEEIGSLENLLDFVGNDNLFSGPLPASLVMLGQLGRLDLHNNELIGELPSGIHSLKKLNELNLANNDLSGAIPKEIGSLSVLNYLDLSGNQLSGKIPMELQNL…	201	1700	-1
NbenHSL2.1	N.benthamiana Genome v1.0.1	Niben101Scf08143g03001.1	Niben101Scf08143Ctg022	ATGGAACACATGAAATTCCAATTTCTGCTACTCATACTACTGTGTTTATTCATTATTCCGGTGAGTTGCTTGAACCGCGATATCGCCATTTTACTCCGGGTTAAAACCGGTCAGCTCGCTGACCCCAATGGGTTGCTCTCTGATTGGAACGCGTCAGCTCCAAATGCGCCTTGCAGCTGGACCGGCATTACCTGTGATCGTAAAACCCATAAAGTTGTCTCCATTGAGTTCCCCAGTTTTGGAATCTCAGGTCATTTTCCGGCCGACTTTTGCCGGATTTCGACTTTGCAGAAACTCAATCTGGGCGATAACAGTTTCGGTGACTCTATTTCCTCTGACTCCTGGTCTCTATGTTCGCATCTACATTTTTTGAATCTTTCTTTAAACTTCTTCGTTGGC…	MEHMKFQFLLLILLCLFIIPVSCLNRDIAILLRVKTGQLADPNGLLSDWNASAPNAPCSWTGITCDRKTHKVVSIEFPSFGISGHFPADFCRISTLQKLNLGDNSFGDSISSDSWSLCSHLHFLNLSLNFFVGKLPEFIAKFDNLTILDVNSNNFSGDIPASLGRLPRLQELDIANNLLNGSVPGFLSNLTELTRLVIAQNPFKPSPLPSSIGRLGKLRILYARFANLIGNIPDSIRDLKSIQNFDVAINNLTGKIPESIGELKTVEQIELFQNRFSGELPNTFPGLVSLFRFDASQNNLTGKIPDSLARLPLVSLNLNDNNLEGEIPESLVLNPNLTQFKLFNNRFSGTLPQDFGLSSDLDEFDVSGNNLEGSLPPNLCSRKKLRILNLFDNRFSGSI…	18001	21800	1
NbenHSL2.2	N.benthamiana Genome v1.0.1	Niben101Scf02417g01010.1	Niben101Scf02417Ctg009	ATGGAACACATGAAACTCCATTTTATGCTACTCATACAACTATTTCTATTCATTATTCCGGCGAGTTGCTTGAACCGCGATATCGCCATTTTACTCCGAGTTAAGAGCGGTCAGCTCGGTGACCCCAATGGATTGCTCTCTGATTGGAACGCGTCAGCTCCAAATGCGCCTTGTAACTGGACCGGCATTACCTGTGATCGTAAAACGCATAAGGTTGTCTCCATCGAGTTCGCCAGTTTTGGAATCTCCGGTCATTTTCCGGCAGACTTTTGCCGGATTTCAACTTTGCAGAAACTCAATCTGGGTGATAACAGTTTCGGTGACTCTATTTCCTCTGACTCCTTGTCCCTATGTTCGCATCTACACTTTCTTAATCTTTCTTTAAATTTCTTCGTTGGC…	MEHMKLHFMLLIQLFLFIIPASCLNRDIAILLRVKSGQLGDPNGLLSDWNASAPNAPCNWTGITCDRKTHKVVSIEFASFGISGHFPADFCRISTLQKLNLGDNSFGDSISSDSLSLCSHLHFLNLSLNFFVGKLPEFIAKFDSLTVLDVNSNNFSGDIPASLGRLPRLQELDISNNLLNGSVPEFLSNLTELTRLVIAQNPFKPSPLPPLIGRLGKLRILYARSANLIGNIPDSIKDLKSIQNFDVAINNLTGKIPESIGELKTVEQIELFQNKFSGELPNTFSGLVSLFRFDASQNNLTAKIPDSLARLPLVSLNLNDNNLEGEIPESLSLNPNLTQFKLFNNRFSGTLPQDFGLSSDLDEFDVSGNNLEGSLPPNLCSRYKLRILNLFDNRFSGSI…	4601	8400	1
